# Supplementary material for: 2-(4-Fluoro­benzyl­idene)-N-(4-meth­oxy­benzylidene)-1,3,4-thia­diazol-2-amine
Source: Acta Crystallogr Sect E Struct Rep Online. 2010 Jun 18;66(Pt 7):o1716. doi: 10.1107/S160053681002221X (PMC3007009; doi:10.1107/S160053681002221X)
Supplement: Supplementary file 2 [file e-66-o1716-Isup2.hkl]

# 
# h,k,l, Fc-squared, Fo-squared, sigma(Fo-squared) and status flag 
# 
data_I
_shelx_title '    W in Pca2(1)' 
_shelx_refln_list_code          4 
_shelx_F_calc_maximum      246.73 
_exptl_crystal_F_000       648.00 
_reflns_d_resolution_high  0.8312 
 
loop_ 
 _symmetry_equiv_pos_as_xyz 
 'x, y, z' 
 '-x, -y, z+1/2' 
 '-x+1/2, y, z+1/2' 
 'x+1/2, -y, z' 
 
_cell_length_a     7.4580 
_cell_length_b    17.8210 
_cell_length_c    10.8910 
_cell_angle_alpha  90.000 
_cell_angle_beta   90.000 
_cell_angle_gamma  90.000 
 
_shelx_F_squared_multiplier     1.000 
 
loop_ 
 _refln_index_h 
 _refln_index_k 
 _refln_index_l 
 _refln_F_squared_calc 
 _refln_F_squared_meas 
 _refln_F_squared_sigma 
 _refln_observed_status 
   0   0 -12      113.80       98.26      9.38 o 
   2   0 -12      145.32      187.16     16.53 o 
   0   1 -12        4.09        8.11      4.80 o 
   1   1 -12       13.89       24.30      6.91 o 
   2   1 -12       62.82       67.28     11.37 o 
   3   1 -12        4.58        0.74      7.62 o 
   0   2 -12        7.47        0.48      4.78 o 
   1   2 -12       11.25       13.95      8.23 o 
   2   2 -12       18.61       27.03      7.94 o 
   3   2 -12        8.03       10.91      7.28 o 
   0   3 -12       10.14       13.65      5.19 o 
   1   3 -12       75.03       66.84      9.94 o 
   2   3 -12        8.67       14.35      7.00 o 
   3   3 -12       84.81       81.76     10.71 o 
   0   4 -12       39.93       24.88      5.92 o 
   1   4 -12       10.55       17.98      7.20 o 
   2   4 -12       54.32       65.18      9.73 o 
   3   4 -12       39.18       30.41      8.86 o 
   0   5 -12       21.83       23.60      5.34 o 
   1   5 -12       25.80       22.18      6.56 o 
   2   5 -12       42.43       36.93      8.74 o 
   0   6 -12      118.78      109.36      9.35 o 
   1   6 -12        9.41        2.53      5.56 o 
   2   6 -12       29.05       18.33      8.49 o 
   0   7 -12      100.45      102.28      9.90 o 
   1   7 -12       12.14        8.70      6.35 o 
   0   8 -12       55.60       52.47      8.37 o 
   1   8 -12       22.10        9.67      7.21 o 
   2   0 -11      255.49      306.41     18.31 o 
   4   0 -11      190.08      194.71     13.44 o 
   1   1 -11        3.08        4.71      8.08 o 
   2   1 -11      110.45      113.31     13.05 o 
   3   1 -11       14.06        7.65      7.22 o 
   4   1 -11      118.59      118.32     11.52 o 
   1   2 -11        0.86        6.80      6.80 o 
   2   2 -11      136.58      141.53     12.44 o 
   3   2 -11       15.06       19.15      7.67 o 
   4   2 -11       40.26       39.29      7.92 o 
   1   3 -11      120.13      113.53     11.79 o 
   2   3 -11       22.87       23.11      8.56 o 
   3   3 -11        0.84        2.11      6.41 o 
   4   3 -11       16.71       14.49      7.69 o 
   1   4 -11       43.09       48.31      7.89 o 
   2   4 -11      102.11      102.55     11.79 o 
   3   4 -11       11.25       17.83      7.27 o 
   4   4 -11       78.98       99.03     10.67 o 
   1   5 -11        5.50       27.62      5.62 o 
   2   5 -11       25.19       22.38      7.32 o 
   3   5 -11        7.90        3.58      7.59 o 
   4   5 -11       67.77       55.90     10.16 o 
   1   6 -11       27.64       32.87      7.28 o 
   2   6 -11       12.63       19.32      6.91 o 
   3   6 -11       21.38       28.75      8.58 o 
   4   6 -11       50.42       49.53      9.07 o 
   1   7 -11       41.02       33.64      7.83 o 
   2   7 -11       90.19      102.99     10.56 o 
   3   7 -11        0.50        6.56      6.56 o 
   1   8 -11       77.92       88.07      9.01 o 
   2   8 -11       50.06       47.16      8.07 o 
   3   8 -11       29.16       15.50      7.00 o 
   1   9 -11       49.50       73.41      9.34 o 
   2   9 -11       11.82       11.63      7.29 o 
   3   9 -11        3.56        5.92      7.10 o 
   1  10 -11       32.66       44.54      7.58 o 
   2  10 -11       73.34       84.88      9.56 o 
   1  11 -11        4.94        8.42      6.23 o 
   0   0 -10     1329.82     1466.58     25.02 o 
   2   0 -10       73.17      109.97     11.04 o 
   4   0 -10       90.95       84.34     10.25 o 
   0   1 -10     1244.00     1405.94     25.75 o 
   1   1 -10       23.54       38.03      7.75 o 
   2   1 -10       75.04       87.65     10.63 o 
   3   1 -10       34.54       30.27      9.31 o 
   4   1 -10      119.56       91.31     10.77 o 
   5   1 -10        3.67        3.30      5.55 o 
   0   2 -10      398.27      397.19     14.22 o 
   1   2 -10       10.46       11.20      6.02 o 
   2   2 -10       21.26       23.25      7.41 o 
   3   2 -10       30.66       22.41      7.65 o 
   4   2 -10       99.43      114.80     10.40 o 
   5   2 -10        4.37        5.10      5.64 o 
   0   3 -10       65.27       53.88      7.15 o 
   1   3 -10       48.38       36.61      7.62 o 
   2   3 -10       12.02        7.25      6.84 o 
   3   3 -10      136.26      140.74     12.21 o 
   4   3 -10       11.79        8.88      5.87 o 
   5   3 -10       14.16       13.37      6.19 o 
   0   4 -10      562.66      429.37     15.66 o 
   1   4 -10       53.94       41.47      8.35 o 
   2   4 -10       37.46       38.41      8.46 o 
   3   4 -10      104.07       92.54     11.88 o 
   4   4 -10       35.28       35.51      7.64 o 
   5   4 -10       17.87       20.14      6.12 o 
   0   5 -10      332.41      317.00     13.88 o 
   1   5 -10       36.29       36.68      7.79 o 
   2   5 -10       37.38       43.94      7.63 o 
   3   5 -10       24.56       22.80      7.68 o 
   4   5 -10       19.44       29.32      6.85 o 
   5   5 -10       23.95       22.79      6.48 o 
   0   6 -10        9.87       13.32      5.02 o 
   1   6 -10       12.63        6.31      7.26 o 
   2   6 -10       46.81       33.99      8.57 o 
   3   6 -10       23.21       15.34      7.85 o 
   4   6 -10       23.12       23.52      7.51 o 
   5   6 -10       11.60        1.21      7.76 o 
   0   7 -10      276.77      331.35     14.25 o 
   1   7 -10       88.90       98.37      9.49 o 
   2   7 -10       52.63       65.09      9.50 o 
   3   7 -10       87.18       91.71     10.40 o 
   4   7 -10       24.46       36.45      7.70 o 
   0   8 -10       93.52      103.96      9.07 o 
   1   8 -10       18.10       13.71      7.78 o 
   2   8 -10       10.26       12.02      6.97 o 
   3   8 -10       21.80       17.16      6.94 o 
   4   8 -10       19.30       22.57      7.36 o 
   0   9 -10       14.24       19.18      6.08 o 
   1   9 -10        0.65        4.55      5.66 o 
   2   9 -10        4.65        2.49      5.64 o 
   3   9 -10       36.25       37.70      9.22 o 
   4   9 -10       10.25       10.14      6.51 o 
   0  10 -10       36.08       41.50      6.40 o 
   1  10 -10        3.11        0.59      6.90 o 
   2  10 -10       11.82        0.62      7.32 o 
   3  10 -10       25.16       31.95      7.71 o 
   0  11 -10       86.30       85.85      9.57 o 
   1  11 -10       18.36       14.59      6.34 o 
   2  11 -10       12.48       26.21      5.62 o 
   3  11 -10       15.37       14.93      7.15 o 
   0  12 -10       94.37      110.83     10.13 o 
   1  12 -10       12.09       24.75      6.08 o 
   2  12 -10       27.29       28.49      7.43 o 
   0  13 -10       38.50       44.04      6.94 o 
   1  13 -10        3.86        1.08      5.03 o 
   2   0  -9     1623.05     1882.44     36.90 o 
   4   0  -9      136.09      136.11     10.64 o 
   6   0  -9        1.41        3.32      4.36 o 
   1   1  -9       57.81       54.37      9.11 o 
   2   1  -9     1037.23     1221.91     29.76 o 
   3   1  -9       35.19       37.33      7.68 o 
   4   1  -9      133.02      119.93     10.98 o 
   5   1  -9       12.86       15.39      6.23 o 
   6   1  -9        4.69        3.92      4.20 o 
   1   2  -9       94.29       86.44      9.59 o 
   2   2  -9      472.63      500.70     19.62 o 
   3   2  -9       14.57        5.32      6.53 o 
   4   2  -9       24.48       32.77      7.23 o 
   5   2  -9       39.04       48.85      7.09 o 
   6   2  -9       19.54       18.17      5.26 o 
   1   3  -9      211.34      202.86     12.09 o 
   2   3  -9      248.16      248.13     14.22 o 
   3   3  -9       12.90       25.79      5.88 o 
   4   3  -9        5.58        5.30      5.10 o 
   5   3  -9       49.55       57.64      8.19 o 
   6   3  -9       17.86       13.45      5.59 o 
   1   4  -9      440.99      421.13     16.53 o 
   2   4  -9      471.85      516.63     19.50 o 
   3   4  -9       20.32       15.78      7.74 o 
   4   4  -9       70.19       72.52      8.87 o 
   5   4  -9       68.31       73.49      8.51 o 
   6   4  -9        2.34        4.69      4.69 o 
   1   5  -9       55.08       55.56      7.28 o 
   2   5  -9      202.34      200.66     13.05 o 
   3   5  -9       30.42       31.74      6.96 o 
   4   5  -9       50.50       46.69      8.85 o 
   5   5  -9       26.65       30.65      7.32 o 
   6   5  -9        9.22       12.31      5.67 o 
   1   6  -9       74.32       64.13      8.35 o 
   2   6  -9      151.11      162.93     11.55 o 
   3   6  -9        0.41        1.25      5.96 o 
   4   6  -9       64.37       69.49      8.95 o 
   5   6  -9        4.87       17.25      5.83 o 
   1   7  -9      188.78      203.80     12.43 o 
   2   7  -9      180.86      189.66     12.40 o 
   3   7  -9       52.91       64.65      8.18 o 
   4   7  -9       57.25       33.05      9.30 o 
   5   7  -9       48.65       41.85      8.11 o 
   1   8  -9       18.60        6.75      6.04 o 
   2   8  -9      107.63      109.87     10.10 o 
   3   8  -9       43.59       41.98      7.45 o 
   4   8  -9       30.55       36.83      7.29 o 
   5   8  -9        2.01        6.58      5.45 o 
   1   9  -9       81.50      104.83     10.24 o 
   2   9  -9       26.72       30.37      7.56 o 
   3   9  -9       19.51       11.10      7.06 o 
   4   9  -9       13.94        4.33      6.15 o 
   5   9  -9       23.51       26.55      7.15 o 
   1  10  -9       14.39       19.65      7.04 o 
   2  10  -9       10.08        2.34      5.67 o 
   3  10  -9        1.21        4.92      6.66 o 
   4  10  -9       34.35       42.49      7.46 o 
   1  11  -9       20.30       25.68      6.02 o 
   2  11  -9       13.87       25.16      7.49 o 
   3  11  -9       22.28       11.59      6.91 o 
   4  11  -9       57.03       65.32      9.35 o 
   1  12  -9        5.59        6.44      5.59 o 
   2  12  -9       36.11       41.27      8.32 o 
   3  12  -9       17.32        7.82      6.94 o 
   4  12  -9       53.59       61.86      8.08 o 
   1  13  -9        1.74        1.07      5.58 o 
   2  13  -9       29.06       10.91      7.17 o 
   3  13  -9        5.53        9.39      5.90 o 
   1  14  -9       12.63       13.05      6.18 o 
   2  14  -9       18.30       16.21      6.52 o 
   1  15  -9       49.02       46.64      7.38 o 
   0   0  -8     2132.72     2246.80     25.58 o 
   2   0  -8      479.27      477.33     17.84 o 
   4   0  -8      283.67      281.03     13.36 o 
   6   0  -8      131.69      139.81      9.91 o 
   0   1  -8     1495.53     1605.39     23.15 o 
   1   1  -8       59.46       63.11      7.96 o 
   2   1  -8      301.49      320.97     14.61 o 
   3   1  -8        2.05        9.98      4.80 o 
   4   1  -8      211.82      206.96     12.36 o 
   5   1  -8        2.28        0.52      5.36 o 
   6   1  -8      118.66      137.83     10.32 o 
   7   1  -8        3.05        3.56      4.33 o 
   0   2  -8     1475.22     1256.11     21.41 o 
   1   2  -8      155.75      114.35      9.13 o 
   2   2  -8       24.74       28.29      5.86 o 
   3   2  -8       61.99       63.73      8.05 o 
   4   2  -8      266.28      292.58     14.08 o 
   5   2  -8       33.02       28.88      7.61 o 
   6   2  -8       20.57       25.94      5.84 o 
   7   2  -8        6.98        9.07      4.51 o 
   0   3  -8      377.35      264.83     10.50 o 
   1   3  -8      188.74      174.98     10.60 o 
   2   3  -8        8.46        8.45      5.53 o 
   3   3  -8      241.36      256.58     13.74 o 
   4   3  -8       83.67       95.22      8.84 o 
   5   3  -8        6.74        6.92      5.58 o 
   6   3  -8        0.22        5.62      5.62 o 
   0   4  -8      646.94      635.83     15.95 o 
   1   4  -8      141.74      121.24      9.20 o 
   2   4  -8      221.11      238.77     12.43 o 
   3   4  -8      351.27      348.15     15.68 o 
   4   4  -8       37.91       30.79      6.62 o 
   5   4  -8       44.04       37.27      6.76 o 
   6   4  -8       75.34       65.01      8.42 o 
   0   5  -8       33.88       35.67      5.01 o 
   1   5  -8       71.04       64.90      7.42 o 
   2   5  -8       86.05       87.04      9.13 o 
   3   5  -8       66.66       82.27      8.89 o 
   4   5  -8       19.47       12.35      6.98 o 
   5   5  -8        3.90        2.80      5.98 o 
   6   5  -8       27.49       33.62      6.74 o 
   0   6  -8      739.27      835.14     18.84 o 
   1   6  -8       50.67       60.34      6.91 o 
   2   6  -8       90.90       92.47      8.65 o 
   3   6  -8      132.39      145.91     11.39 o 
   4   6  -8       75.26       76.07      8.80 o 
   5   6  -8        4.14        6.83      5.41 o 
   6   6  -8       36.83       27.59      7.18 o 
   0   7  -8      182.21      203.01      9.87 o 
   1   7  -8       24.65       32.87      6.47 o 
   2   7  -8       43.14       33.11      7.14 o 
   3   7  -8      122.48      107.24     11.03 o 
   4   7  -8        0.33        5.26      5.74 o 
   5   7  -8       26.05       26.60      6.62 o 
   6   7  -8       13.94       15.76      5.62 o 
   0   8  -8      143.66      142.38      9.12 o 
   1   8  -8       62.19       57.62      8.43 o 
   2   8  -8       20.14       18.66      6.22 o 
   3   8  -8        9.67        2.80      6.86 o 
   4   8  -8       32.66       26.40      7.29 o 
   5   8  -8       47.16       38.40      8.22 o 
   6   8  -8        9.95        9.23      5.91 o 
   0   9  -8      295.75      295.37     13.09 o 
   1   9  -8      262.52      279.00     13.53 o 
   2   9  -8       20.71       17.41      7.16 o 
   3   9  -8      208.06      219.38     14.47 o 
   4   9  -8       66.63       63.80      9.88 o 
   5   9  -8       10.65        1.16      6.34 o 
   0  10  -8       49.03       64.64      7.76 o 
   1  10  -8       26.71       36.85      6.80 o 
   2  10  -8       61.49       58.00      9.14 o 
   3  10  -8       22.85       27.05      7.40 o 
   4  10  -8        1.70        4.70      5.85 o 
   5  10  -8        4.07        6.94      5.48 o 
   0  11  -8       93.88       99.72      8.27 o 
   1  11  -8       20.06       22.34      6.50 o 
   2  11  -8       75.81       85.06      9.44 o 
   3  11  -8        2.04        3.50      5.68 o 
   4  11  -8       16.61        5.30      6.57 o 
   5  11  -8       21.99       18.82      6.49 o 
   0  12  -8      183.46      206.63     11.72 o 
   1  12  -8       62.87       67.71      7.89 o 
   2  12  -8       58.06       52.40      9.22 o 
   3  12  -8        5.07       15.09      5.19 o 
   4  12  -8        9.87       10.53      6.41 o 
   0  13  -8       99.35      121.61      9.53 o 
   1  13  -8        6.76        7.69      5.68 o 
   2  13  -8       14.95       20.50      6.23 o 
   3  13  -8        2.03       13.28      5.81 o 
   4  13  -8        8.57       18.35      6.19 o 
   0  14  -8       22.79       18.34      6.13 o 
   1  14  -8        9.67        4.59      5.99 o 
   2  14  -8        0.46        1.11      6.12 o 
   3  14  -8       37.80       28.98      6.87 o 
   0  15  -8        3.91        0.91      5.12 o 
   1  15  -8       22.91       24.45      7.14 o 
   2  15  -8        5.10        5.98      5.78 o 
   3  15  -8       62.68       48.63      9.35 o 
   0  16  -8        5.26        5.42      5.84 o 
   1  16  -8        2.07        0.52      4.90 o 
   2  16  -8        3.09        2.63      5.51 o 
   2   0  -7      815.78      878.85     21.04 o 
   4   0  -7     1023.65     1008.17     23.36 o 
   6   0  -7      200.76      180.52     11.44 o 
   1   1  -7       30.86       32.51      4.72 o 
   2   1  -7      442.72      431.01     15.00 o 
   3   1  -7       28.08       31.06      5.14 o 
   4   1  -7      611.60      591.64     18.35 o 
   5   1  -7       10.65        8.30      5.30 o 
   6   1  -7       67.42       71.64      8.26 o 
   7   1  -7        5.94        3.60      4.62 o 
   1   2  -7       41.61       39.61      5.04 o 
   2   2  -7      825.69      818.83     20.77 o 
   3   2  -7      100.82      100.80      8.71 o 
   4   2  -7       88.01       76.23      7.99 o 
   5   2  -7       25.36       28.05      6.29 o 
   6   2  -7       35.36       29.34      6.03 o 
   7   2  -7       14.70       13.38      6.30 o 
   1   3  -7      269.70      229.61     10.50 o 
   2   3  -7       39.84       39.94      6.35 o 
   3   3  -7       25.75       18.54      5.17 o 
   4   3  -7       52.24       47.12      7.61 o 
   5   3  -7      111.48      110.81      9.84 o 
   6   3  -7        2.93        0.98      5.05 o 
   7   3  -7       44.87       52.68      7.16 o 
   1   4  -7      226.37      201.18      9.69 o 
   2   4  -7      387.93      374.89     14.43 o 
   3   4  -7       34.12       36.51      6.04 o 
   4   4  -7      407.02      415.76     16.43 o 
   5   4  -7       50.86       48.27      7.16 o 
   6   4  -7       17.82       14.22      6.05 o 
   7   4  -7       31.94       41.60      5.93 o 
   1   5  -7      409.55      367.55     13.32 o 
   2   5  -7        4.45        5.11      5.11 o 
   3   5  -7        3.89        3.75      4.54 o 
   4   5  -7      144.98      131.87     10.93 o 
   5   5  -7       78.63       84.16      9.11 o 
   6   5  -7       14.16       16.62      5.75 o 
   7   5  -7        4.88       15.03      4.14 o 
   1   6  -7      130.11      128.14      8.58 o 
   2   6  -7      315.61      291.21     12.91 o 
   3   6  -7       30.29       36.59      6.00 o 
   4   6  -7      237.98      226.88     13.30 o 
   5   6  -7       34.97       32.13      6.71 o 
   6   6  -7        3.56        8.98      5.02 o 
   7   6  -7        1.58        1.47      3.88 o 
   1   7  -7       95.45      110.06      8.04 o 
   2   7  -7      127.79      120.42      8.90 o 
   3   7  -7       14.56        7.86      5.62 o 
   4   7  -7       92.35       99.96      9.42 o 
   5   7  -7        8.52        3.26      5.84 o 
   6   7  -7       23.58       27.88      6.80 o 
   1   8  -7       53.43       55.71      6.83 o 
   2   8  -7       11.64       15.42      5.19 o 
   3   8  -7        5.17        3.04      5.66 o 
   4   8  -7       12.35        6.45      6.05 o 
   5   8  -7        0.71        5.81      5.81 o 
   6   8  -7        0.90        8.64      4.32 o 
   1   9  -7      443.39      473.98     16.28 o 
   2   9  -7      209.89      197.06     12.20 o 
   3   9  -7       65.48       63.80      8.59 o 
   4   9  -7       52.26       50.99      7.57 o 
   5   9  -7       90.58       91.90      9.83 o 
   6   9  -7       10.27        5.39      5.85 o 
   1  10  -7      226.72      267.93     13.23 o 
   2  10  -7      314.50      307.84     15.63 o 
   3  10  -7       22.85       33.63      6.74 o 
   4  10  -7       98.29      120.16     10.18 o 
   5  10  -7       31.84       32.60      6.84 o 
   6  10  -7        5.16        3.18      4.92 o 
   1  11  -7       74.78       66.27      8.36 o 
   2  11  -7      139.86      138.81     10.57 o 
   3  11  -7       76.70       78.35      8.94 o 
   4  11  -7       86.71       88.75      9.53 o 
   5  11  -7        7.25        7.30      5.16 o 
   1  12  -7       37.60       37.30      7.25 o 
   2  12  -7      186.02      185.53     12.22 o 
   3  12  -7       72.07       80.74      9.15 o 
   4  12  -7       60.75       66.03      8.68 o 
   5  12  -7        0.13        3.89      4.85 o 
   1  13  -7       20.98       16.80      5.97 o 
   2  13  -7       85.04       83.01      8.34 o 
   3  13  -7       23.36       18.18      6.58 o 
   4  13  -7       20.45       15.73      6.96 o 
   5  13  -7       13.57        9.27      6.07 o 
   1  14  -7       73.43       72.16      8.03 o 
   2  14  -7        0.41        1.62      5.13 o 
   3  14  -7       18.87       31.49      6.72 o 
   4  14  -7       10.17        0.53      6.50 o 
   1  15  -7       51.42       44.19      7.67 o 
   2  15  -7        9.85        5.86      6.08 o 
   3  15  -7        3.05        3.85      6.06 o 
   4  15  -7        3.62        3.81      5.50 o 
   1  16  -7       34.45       32.25      7.87 o 
   2  16  -7        0.29        1.02      5.23 o 
   3  16  -7        4.33        0.55      5.63 o 
   1  17  -7        9.98       24.40      5.89 o 
   2  17  -7       36.07       43.61      6.44 o 
   0   0  -6      215.64      260.25      7.34 o 
   2   0  -6     1094.24     1085.69     20.65 o 
   4   0  -6      486.23      468.36     15.21 o 
   6   0  -6      267.94      272.03     13.18 o 
   0   1  -6     1117.62     1206.09     16.19 o 
   1   1  -6      146.47      141.42      7.54 o 
   2   1  -6      317.93      311.80     11.77 o 
   3   1  -6       24.88       28.44      4.84 o 
   4   1  -6        1.43        4.66      3.77 o 
   5   1  -6       14.28        8.80      4.87 o 
   6   1  -6       76.25       93.68      8.94 o 
   7   1  -6        1.39        3.17      4.43 o 
   0   2  -6     1482.16     1126.94     16.55 o 
   1   2  -6       79.57       75.92      5.57 o 
   2   2  -6      134.99      130.76      7.92 o 
   3   2  -6      216.54      205.38     10.04 o 
   4   2  -6      177.46      180.14      9.81 o 
   5   2  -6        9.99       13.00      4.63 o 
   6   2  -6       71.92       56.82      7.93 o 
   7   2  -6       26.96       24.41      5.73 o 
   0   3  -6      232.04      243.23      7.93 o 
   1   3  -6       84.22       73.85      5.21 o 
   2   3  -6      105.11      101.21      7.15 o 
   3   3  -6      392.36      388.37     13.90 o 
   4   3  -6       32.87       30.58      5.38 o 
   5   3  -6      151.03      149.56     10.23 o 
   6   3  -6       13.51       15.06      5.56 o 
   7   3  -6       22.93       24.86      5.49 o 
   0   4  -6     1988.75     2291.67     24.09 o 
   1   4  -6      155.28      143.41      7.49 o 
   2   4  -6      206.69      209.17      9.64 o 
   3   4  -6      238.19      230.79     11.38 o 
   4   4  -6       94.69       83.89      7.68 o 
   5   4  -6       30.43       26.12      5.27 o 
   6   4  -6       46.45       42.66      7.77 o 
   7   4  -6        2.42        1.44      4.60 o 
   0   5  -6      382.41      490.06     11.57 o 
   1   5  -6      380.70      356.90     11.73 o 
   2   5  -6      211.53      206.11      9.66 o 
   3   5  -6      428.10      417.84     15.12 o 
   4   5  -6       22.66       18.42      5.29 o 
   5   5  -6       25.51       25.99      5.88 o 
   6   5  -6       56.49       48.25      7.04 o 
   7   5  -6       13.69        2.92      4.89 o 
   0   6  -6      461.88      501.86     12.05 o 
   1   6  -6       77.32       83.32      5.89 o 
   2   6  -6      253.34      258.07     10.83 o 
   3   6  -6       10.21       10.08      4.07 o 
   4   6  -6       32.99       43.51      5.75 o 
   5   6  -6        9.13       12.36      5.20 o 
   6   6  -6       86.89       89.06      8.63 o 
   7   6  -6        0.06        3.42      3.85 o 
   0   7  -6      594.04      579.48     13.59 o 
   1   7  -6       10.30        8.52      4.25 o 
   2   7  -6      127.88      121.74      8.35 o 
   3   7  -6       17.30       19.35      4.64 o 
   4   7  -6       24.63       21.91      5.58 o 
   5   7  -6       17.30       24.44      5.31 o 
   6   7  -6       44.12       49.76      7.38 o 
   7   7  -6        2.41        1.49      4.92 o 
   0   8  -6       35.67       36.90      4.43 o 
   1   8  -6      124.04      136.48      8.59 o 
   2   8  -6       15.19       23.95      4.54 o 
   3   8  -6      238.60      239.89     11.84 o 
   4   8  -6       18.39        8.83      5.64 o 
   5   8  -6        6.89       15.61      5.25 o 
   6   8  -6        2.61        1.55      5.05 o 
   7   8  -6       16.06        9.35      6.07 o 
   0   9  -6      151.09      139.86      8.21 o 
   1   9  -6       43.46       30.91      5.77 o 
   2   9  -6       31.89       24.19      5.26 o 
   3   9  -6      128.62      116.27      9.33 o 
   4   9  -6       11.72       12.61      5.55 o 
   5   9  -6        6.43       11.65      5.16 o 
   6   9  -6       16.22       17.48      6.01 o 
   0  10  -6      715.88      773.56     17.76 o 
   1  10  -6      175.93      169.28     10.35 o 
   2  10  -6       87.34       93.46      8.95 o 
   3  10  -6      316.10      338.34     14.93 o 
   4  10  -6       67.33       58.74      9.22 o 
   5  10  -6        5.02        2.15      5.62 o 
   6  10  -6       28.36       31.80      6.38 o 
   0  11  -6      734.24      819.27     19.07 o 
   1  11  -6       80.28       69.59      8.12 o 
   2  11  -6       81.20       74.78      8.32 o 
   3  11  -6       27.61       31.87      6.76 o 
   4  11  -6       64.02       57.35      7.99 o 
   5  11  -6       11.44       18.96      6.07 o 
   6  11  -6       32.43       35.24      5.81 o 
   0  12  -6      430.15      448.39     15.24 o 
   1  12  -6      139.88      151.13     10.73 o 
   2  12  -6       51.82       54.62      8.43 o 
   3  12  -6       10.19        6.60      5.86 o 
   4  12  -6       14.01       17.63      6.10 o 
   5  12  -6       32.58       34.76      6.99 o 
   6  12  -6       11.03        1.04      5.59 o 
   0  13  -6      141.17      137.35     10.01 o 
   1  13  -6      194.42      182.70     11.12 o 
   2  13  -6       45.85       60.07      7.94 o 
   3  13  -6       55.95       59.62      8.16 o 
   4  13  -6        3.37        0.52      6.33 o 
   5  13  -6       27.17       25.86      7.11 o 
   0  14  -6       54.21       46.16      7.13 o 
   1  14  -6       24.88       25.90      6.46 o 
   2  14  -6       15.15        2.51      6.08 o 
   3  14  -6       11.20       10.00      6.75 o 
   4  14  -6       12.79        1.60      6.97 o 
   5  14  -6        3.92       19.63      4.54 o 
   0  15  -6       13.66       15.20      5.32 o 
   1  15  -6       32.67       23.37      6.52 o 
   2  15  -6        2.58        0.50      5.40 o 
   3  15  -6       26.92       29.80      6.94 o 
   4  15  -6        1.26        1.62      5.52 o 
   0  16  -6       14.93       15.55      5.93 o 
   1  16  -6       23.19       32.02      6.19 o 
   2  16  -6        6.08        4.11      5.67 o 
   3  16  -6       50.55       49.89      7.42 o 
   4  16  -6        6.18        8.42      4.94 o 
   0  17  -6       66.30       68.91      7.35 o 
   1  17  -6        6.45        3.38      5.89 o 
   2  17  -6       11.87        1.55      6.46 o 
   3  17  -6       11.79       17.71      5.68 o 
   0  18  -6       39.60       47.43      7.01 o 
   1  18  -6        0.17        1.45      5.06 o 
   2  18  -6        3.66        4.52      4.34 o 
   0  19  -6       28.25       24.92      5.93 o 
   2   0  -5     1356.57     1437.34     20.79 o 
   4   0  -5      370.30      360.43     12.18 o 
   6   0  -5      333.23      347.70     13.54 o 
   8   0  -5        8.65        3.92      5.20 o 
   1   1  -5      317.39      278.21      8.79 o 
   2   1  -5      419.68      388.79     11.49 o 
   3   1  -5       96.41      101.26      6.47 o 
   4   1  -5        3.29        2.69      3.24 o 
   5   1  -5       72.98       67.39      7.38 o 
   6   1  -5      163.18      162.57      9.84 o 
   7   1  -5        0.81        4.83      4.83 o 
   8   1  -5        9.64        3.47      5.52 o 
   1   2  -5      792.07      705.76     13.70 o 
   2   2  -5     1431.06     1500.45     22.06 o 
   3   2  -5      121.70      109.96      6.98 o 
   4   2  -5      162.70      170.93      8.77 o 
   5   2  -5      117.15      128.40      8.34 o 
   6   2  -5       12.02        3.93      5.15 o 
   7   2  -5        1.74        2.27      4.29 o 
   8   2  -5        2.72        7.89      4.16 o 
   1   3  -5      837.71      718.27     13.59 o 
   2   3  -5      479.19      488.46     12.90 o 
   3   3  -5       84.47       87.72      6.54 o 
   4   3  -5        2.19        3.67      3.67 o 
   5   3  -5      207.96      206.88     10.55 o 
   6   3  -5       33.70       27.22      6.19 o 
   7   3  -5       47.04       44.36      6.97 o 
   8   3  -5        3.31       10.60      3.91 o 
   1   4  -5     1457.44     1378.45     19.15 o 
   2   4  -5     1676.26     1751.51     24.10 o 
   3   4  -5      139.16      155.46      8.45 o 
   4   4  -5       41.51       44.97      5.37 o 
   5   4  -5      120.62      126.69      8.99 o 
   6   4  -5        2.17        7.35      4.61 o 
   7   4  -5       16.16       12.24      4.95 o 
   8   4  -5        0.17        0.45      3.93 o 
   1   5  -5      515.61      510.58     12.10 o 
   2   5  -5      991.83      978.44     18.25 o 
   3   5  -5       25.50       27.41      4.63 o 
   4   5  -5      180.26      159.39      9.64 o 
   5   5  -5       61.70       72.95      6.83 o 
   6   5  -5        0.33        1.43      3.90 o 
   7   5  -5       13.27       15.35      5.01 o 
   1   6  -5      127.89      150.11      7.23 o 
   2   6  -5      407.92      405.17     12.18 o 
   3   6  -5        3.66        3.26      3.92 o 
   4   6  -5      293.49      287.41     13.23 o 
   5   6  -5       18.38       13.27      5.48 o 
   6   6  -5        3.85        1.43      4.83 o 
   7   6  -5        0.49        6.32      4.47 o 
   1   7  -5      500.47      587.74     13.64 o 
   2   7  -5      482.22      474.79     13.65 o 
   3   7  -5       24.75       13.16      4.88 o 
   4   7  -5      162.37      143.81      9.68 o 
   5   7  -5       70.02       73.18      7.24 o 
   6   7  -5        6.66        2.00      5.62 o 
   7   7  -5       17.94       16.20      5.60 o 
   1   8  -5      314.11      362.70     11.25 o 
   2   8  -5       30.69       29.54      5.06 o 
   3   8  -5       41.01       37.65      6.31 o 
   4   8  -5       36.49       28.40      6.19 o 
   5   8  -5      140.68      133.63     10.29 o 
   6   8  -5       17.79       22.82      5.61 o 
   7   8  -5        5.39       12.34      4.22 o 
   1   9  -5      267.44      289.47     10.70 o 
   2   9  -5       91.02       78.84      6.87 o 
   3   9  -5       25.97       24.14      5.02 o 
   4   9  -5       10.74       13.31      5.01 o 
   5   9  -5      107.86      122.59      9.78 o 
   6   9  -5        2.30        2.05      5.17 o 
   7   9  -5        8.52       11.32      4.47 o 
   1  10  -5      297.15      311.07     11.45 o 
   2  10  -5      119.22      118.35      8.84 o 
   3  10  -5        1.21        2.16      4.56 o 
   4  10  -5       86.73      104.91      9.18 o 
   5  10  -5      134.89      137.51     10.66 o 
   6  10  -5        8.25        3.13      5.83 o 
   7  10  -5       11.55       10.73      5.59 o 
   1  11  -5       46.23       39.09      5.62 o 
   2  11  -5      576.35      610.56     17.74 o 
   3  11  -5       13.72        8.50      5.70 o 
   4  11  -5      187.59      181.68     11.41 o 
   5  11  -5        1.97        2.04      4.87 o 
   6  11  -5        1.30        2.08      4.68 o 
   1  12  -5      134.36      133.74      9.11 o 
   2  12  -5      215.13      215.44     11.78 o 
   3  12  -5       65.65       53.09      8.36 o 
   4  12  -5       63.17       50.28      8.58 o 
   5  12  -5        3.57        4.18      5.21 o 
   6  12  -5       14.73       25.75      5.41 o 
   1  13  -5      127.87      123.21      9.50 o 
   2  13  -5       41.04       42.44      6.91 o 
   3  13  -5      124.02      142.24     10.29 o 
   4  13  -5      116.98      123.90     10.84 o 
   5  13  -5        8.36        9.97      5.48 o 
   6  13  -5        8.51        5.57      5.85 o 
   1  14  -5       19.33       14.70      5.97 o 
   2  14  -5       82.01       73.87      8.06 o 
   3  14  -5       42.52       32.45      7.13 o 
   4  14  -5        7.18        4.67      6.08 o 
   5  14  -5        3.78        1.59      5.35 o 
   1  15  -5       60.90       55.76      7.39 o 
   2  15  -5       14.47        0.51      6.42 o 
   3  15  -5       22.63       14.84      5.98 o 
   4  15  -5        3.12        1.07      5.10 o 
   5  15  -5        2.14        0.53      4.76 o 
   1  16  -5       63.43       61.91      8.27 o 
   2  16  -5        0.51        3.00      5.74 o 
   3  16  -5        0.17        0.54      6.46 o 
   4  16  -5       15.70        9.94      6.16 o 
   1  17  -5       26.49       29.66      6.68 o 
   2  17  -5        4.70        0.52      6.50 o 
   3  17  -5        0.07        5.37      5.37 o 
   4  17  -5       19.55       20.42      5.10 o 
   1  18  -5        3.61        8.64      5.76 o 
   2  18  -5       34.24       33.16      5.89 o 
   3  18  -5        2.59        2.53      5.44 o 
   1  19  -5        3.18        8.51      5.46 o 
   2  19  -5       26.38       24.00      7.01 o 
   0   0  -4     7999.52     7798.58    132.26 o 
   2   0  -4      944.47      913.14     14.85 o 
   4   0  -4      224.21      224.83      8.99 o 
   6   0  -4      159.62      144.11      9.70 o 
   8   0  -4      168.90      170.30     11.30 o 
   0   1  -4     1741.01     1460.01     14.19 o 
   1   1  -4      676.63      628.91     11.50 o 
   2   1  -4      163.22      160.54      6.41 o 
   3   1  -4      475.54      443.89     11.84 o 
   4   1  -4      168.34      169.75      7.87 o 
   5   1  -4       33.51       35.12      5.24 o 
   6   1  -4       49.03       48.70      6.26 o 
   7   1  -4       17.85       15.84      5.27 o 
   8   1  -4       87.21       92.12      8.86 o 
   0   2  -4     1873.23     1747.17     15.99 o 
   1   2  -4      294.14      265.88      7.48 o 
   2   2  -4      102.93      104.63      5.77 o 
   3   2  -4      106.19      100.00      6.29 o 
   4   2  -4       75.86       74.33      5.95 o 
   5   2  -4       10.01       12.70      3.94 o 
   6   2  -4       12.96       18.51      4.79 o 
   7   2  -4        6.00        3.11      4.28 o 
   8   2  -4       13.61        3.56      5.74 o 
   0   3  -4     1240.41     1484.70     15.15 o 
   1   3  -4      784.07      680.82     11.81 o 
   2   3  -4      185.37      206.65      7.46 o 
   3   3  -4      997.42      926.87     17.27 o 
   4   3  -4       14.08       16.68      3.69 o 
   5   3  -4       45.72       49.38      5.83 o 
   6   3  -4       52.99       50.83      6.74 o 
   7   3  -4       21.29       24.97      4.46 o 
   8   3  -4        8.73       10.79      5.07 o 
   0   4  -4     3988.94     4533.30     27.64 o 
   1   4  -4     1159.15     1122.94     15.40 o 
   2   4  -4      172.45      189.43      7.21 o 
   3   4  -4      759.06      669.20     15.11 o 
   4   4  -4      200.78      205.71     10.00 o 
   5   4  -4       31.06       30.55      5.69 o 
   6   4  -4       28.25       31.00      5.85 o 
   7   4  -4       12.36        3.24      5.21 o 
   8   4  -4        7.83       16.74      4.04 o 
   0   5  -4     2235.64     2283.15     20.46 o 
   1   5  -4      718.65      768.11     13.14 o 
   2   5  -4      200.49      175.72      7.35 o 
   3   5  -4      368.08      364.63     11.85 o 
   4   5  -4      102.06       92.78      7.39 o 
   5   5  -4       11.80       10.56      4.26 o 
   6   5  -4       28.62       25.20      5.67 o 
   7   5  -4        6.27        7.52      4.27 o 
   8   5  -4        6.17       13.61      4.46 o 
   0   6  -4     2794.85     2855.03     23.98 o 
   1   6  -4      475.52      522.18     11.29 o 
   2   6  -4      257.26      256.64      8.80 o 
   3   6  -4      420.02      387.59     12.25 o 
   4   6  -4      216.31      231.24     10.62 o 
   5   6  -4        0.42        7.21      3.73 o 
   6   6  -4      108.15      107.49      9.34 o 
   7   6  -4        3.81        3.84      4.31 o 
   8   6  -4        3.89        0.92      4.77 o 
   0   7  -4      663.16      697.74     12.37 o 
   1   7  -4      508.43      595.11     12.50 o 
   2   7  -4      115.68      106.67      6.29 o 
   3   7  -4      953.19      936.97     19.58 o 
   4   7  -4       26.77       22.48      5.01 o 
   5   7  -4       29.72       30.71      6.22 o 
   6   7  -4       50.70       56.61      6.60 o 
   7   7  -4       33.43       31.55      5.79 o 
   0   8  -4      232.86      230.08      7.74 o 
   1   8  -4      181.63      191.95      7.74 o 
   2   8  -4       52.51       46.60      4.90 o 
   3   8  -4       74.14       68.92      6.10 o 
   4   8  -4        4.77        1.20      4.00 o 
   5   8  -4       54.05       47.17      7.17 o 
   6   8  -4       14.13       10.71      5.90 o 
   7   8  -4        6.65        8.82      3.98 o 
   0   9  -4       21.40       16.31      3.71 o 
   1   9  -4      250.80      286.92     10.11 o 
   2   9  -4        0.86        2.20      3.32 o 
   3   9  -4      580.42      621.48     16.67 o 
   4   9  -4        5.13        7.18      4.22 o 
   5   9  -4        7.13        9.83      4.52 o 
   6   9  -4        1.38        0.00      5.02 o 
   7   9  -4       42.81       33.44      7.08 o 
   0  10  -4       32.59       34.75      4.53 o 
   1  10  -4       55.74       57.86      5.40 o 
   2  10  -4       45.05       39.45      5.40 o 
   3  10  -4      183.44      175.30      9.86 o 
   4  10  -4        2.51        1.31      4.46 o 
   5  10  -4       11.13       11.06      5.35 o 
   6  10  -4       22.90       25.18      6.11 o 
   7  10  -4       15.62       11.25      6.13 o 
   0  11  -4      861.10      879.62     17.54 o 
   1  11  -4       66.46       74.83      6.38 o 
   2  11  -4      239.74      267.71     10.95 o 
   3  11  -4       58.34       51.68      7.20 o 
   4  11  -4       31.82       27.33      6.18 o 
   5  11  -4        4.08        1.46      4.94 o 
   6  11  -4       78.83       83.81      8.30 o 
   7  11  -4        5.81        0.98      4.36 o 
   0  12  -4      502.61      523.12     15.01 o 
   1  12  -4      174.51      162.48      9.79 o 
   2  12  -4       86.24       94.79      8.48 o 
   3  12  -4       73.69       72.90      7.54 o 
   4  12  -4       37.91       39.12      6.89 o 
   5  12  -4       13.47       13.56      5.99 o 
   6  12  -4       28.30       30.48      6.23 o 
   0  13  -4      170.17      179.49     10.22 o 
   1  13  -4      242.16      233.23     11.36 o 
   2  13  -4       86.53       82.96      8.26 o 
   3  13  -4       14.13        2.26      6.18 o 
   4  13  -4        7.77       10.69      6.02 o 
   5  13  -4       34.14       30.57      7.37 o 
   6  13  -4       28.94       32.24      7.47 o 
   0  14  -4      138.74      140.20      8.92 o 
   1  14  -4       59.12       61.30      6.97 o 
   2  14  -4        2.39        4.39      4.63 o 
   3  14  -4        6.12        2.39      5.18 o 
   4  14  -4       15.72       18.01      6.46 o 
   5  14  -4       39.49       43.02      6.89 o 
   6  14  -4        0.97        5.96      4.00 o 
   0  15  -4        5.33        0.42      5.74 o 
   1  15  -4        6.12        1.72      5.32 o 
   2  15  -4        7.20        2.78      5.52 o 
   3  15  -4       44.96       26.40      7.37 o 
   4  15  -4        9.62        7.13      5.33 o 
   5  15  -4        5.79       14.30      5.12 o 
   0  16  -4      136.04      140.48      9.67 o 
   1  16  -4       45.83       47.51      8.45 o 
   2  16  -4       12.76       22.07      5.48 o 
   3  16  -4       58.49       39.64      8.09 o 
   4  16  -4       37.07       35.38      6.37 o 
   5  16  -4       17.47       16.54      5.29 o 
   0  17  -4       11.56        5.70      5.80 o 
   1  17  -4       11.83       11.73      5.77 o 
   2  17  -4       18.07       12.34      5.80 o 
   3  17  -4       17.11       15.24      5.82 o 
   4  17  -4        6.06        8.63      5.29 o 
   0  18  -4       51.61       37.68      7.77 o 
   1  18  -4        5.76       21.06      5.15 o 
   2  18  -4        7.16        4.48      4.78 o 
   3  18  -4        2.62        1.03      4.88 o 
   0  19  -4       31.65       34.72      6.45 o 
   1  19  -4        1.23        1.92      5.48 o 
   2  19  -4        6.78        0.99      5.07 o 
   3  19  -4        2.87        0.50      4.75 o 
   0  20  -4        0.28        2.21      4.16 o 
   1  20  -4        3.77        6.09      4.63 o 
   2   0  -3     2128.65     2015.33     19.51 o 
   4   0  -3     2713.92     2491.93     26.93 o 
   6   0  -3      530.81      518.85     16.07 o 
   8   0  -3       27.40       33.46      6.17 o 
   1   1  -3      581.92      560.34      9.48 o 
   2   1  -3      493.60      448.38      9.65 o 
   3   1  -3      209.42      205.99      7.43 o 
   4   1  -3     1537.50     1458.72     20.88 o 
   5   1  -3       61.61       40.92      6.40 o 
   6   1  -3       65.03       59.51      6.27 o 
   7   1  -3       23.13       28.79      5.84 o 
   8   1  -3       34.15       41.52      6.45 o 
   1   2  -3      310.62      298.12      6.96 o 
   2   2  -3      368.75      364.10      8.79 o 
   3   2  -3      113.98      120.22      6.01 o 
   4   2  -3       79.48       79.53      6.00 o 
   5   2  -3        0.71        3.02      3.37 o 
   6   2  -3       86.70       84.08      7.19 o 
   7   2  -3       20.61       19.84      5.97 o 
   8   2  -3        7.96        9.11      4.90 o 
   1   3  -3     1539.22     1389.55     15.00 o 
   2   3  -3       36.42       35.79      3.49 o 
   3   3  -3       59.10       59.03      4.49 o 
   4   3  -3      239.06      234.63      9.26 o 
   5   3  -3      176.55      180.13      9.45 o 
   6   3  -3       11.50       13.36      4.26 o 
   7   3  -3       91.44       97.06      8.84 o 
   8   3  -3        3.31        3.18      4.50 o 
   1   4  -3      601.01      596.91     10.06 o 
   2   4  -3     1090.87     1037.27     15.32 o 
   3   4  -3      453.79      461.49     11.70 o 
   4   4  -3      653.07      685.74     15.92 o 
   5   4  -3      136.14      120.21      7.85 o 
   6   4  -3       44.48       54.68      5.75 o 
   7   4  -3       40.97       42.33      6.43 o 
   8   4  -3        6.74        9.20      3.61 o 
   1   5  -3     2386.62     2599.71     21.76 o 
   2   5  -3      689.10      719.15     13.06 o 
   3   5  -3      205.21      199.06      8.07 o 
   4   5  -3      267.87      261.77     10.28 o 
   5   5  -3      212.08      197.76     10.13 o 
   6   5  -3       55.13       47.76      6.96 o 
   7   5  -3        6.70        7.43      4.63 o 
   8   5  -3        4.62        5.54      4.50 o 
   1   6  -3     1300.46     1412.52     16.79 o 
   2   6  -3     2115.02     2231.00     23.65 o 
   3   6  -3       18.38       16.05      3.29 o 
   4   6  -3      432.37      426.38     13.26 o 
   5   6  -3       66.57       70.25      7.37 o 
   6   6  -3        2.61        2.67      4.71 o 
   7   6  -3        5.44        4.72      4.25 o 
   8   6  -3       17.81       21.27      4.91 o 
   1   7  -3     1915.56     2235.00     21.97 o 
   2   7  -3      273.86      224.29      8.35 o 
   3   7  -3       65.69       62.99      5.47 o 
   4   7  -3      255.07      263.43     10.76 o 
   5   7  -3      246.18      270.58     12.23 o 
   6   7  -3        9.19       15.55      5.23 o 
   7   7  -3       12.88       20.15      4.25 o 
   8   7  -3        5.23        6.94      4.15 o 
   1   8  -3      526.70      605.49     12.35 o 
   2   8  -3       84.25       86.96      5.59 o 
   3   8  -3       29.90       31.83      4.13 o 
   4   8  -3       78.21       83.03      6.96 o 
   5   8  -3      112.83       92.58      8.26 o 
   6   8  -3       15.33       12.66      5.19 o 
   7   8  -3        8.17        3.88      5.21 o 
   8   8  -3        0.50        0.46      4.31 o 
   1   9  -3      490.86      530.87     12.48 o 
   2   9  -3        9.79        7.85      3.37 o 
   3   9  -3       81.68       90.02      6.98 o 
   4   9  -3        5.82        2.71      4.49 o 
   5   9  -3       77.20       76.46      7.63 o 
   6   9  -3        0.87        4.88      4.88 o 
   7   9  -3        9.12       20.52      4.78 o 
   1  10  -3      421.86      443.62     11.78 o 
   2  10  -3      173.70      191.72      8.65 o 
   3  10  -3       50.35       37.25      6.09 o 
   4  10  -3       84.62       85.83      7.73 o 
   5  10  -3       81.34       88.19      7.82 o 
   6  10  -3        0.42        5.00      5.00 o 
   7  10  -3        7.60        8.82      5.11 o 
   1  11  -3       39.67       35.85      4.62 o 
   2  11  -3      305.60      275.13     10.96 o 
   3  11  -3        4.54        1.89      4.39 o 
   4  11  -3      227.14      225.31     11.18 o 
   5  11  -3       34.87       31.52      6.20 o 
   6  11  -3        3.20        4.47      5.24 o 
   7  11  -3        1.12        0.46      4.15 o 
   1  12  -3       49.32       45.78      5.78 o 
   2  12  -3      364.44      373.63     13.06 o 
   3  12  -3       77.60       67.68      7.66 o 
   4  12  -3      163.72      146.29     10.11 o 
   5  12  -3       47.42       37.71      7.59 o 
   6  12  -3        4.88        9.98      5.51 o 
   7  12  -3        3.84        2.40      4.71 o 
   1  13  -3      255.68      249.42     11.06 o 
   2  13  -3      141.22      132.55      9.25 o 
   3  13  -3      219.35      207.94     11.39 o 
   4  13  -3       53.73       53.68      7.71 o 
   5  13  -3        7.81        5.70      5.70 o 
   6  13  -3        7.28        0.00      5.61 o 
   1  14  -3      132.85      122.59      9.33 o 
   2  14  -3      178.17      183.14     10.48 o 
   3  14  -3       33.44       30.30      6.74 o 
   4  14  -3        0.73        0.96      5.03 o 
   5  14  -3       23.07       20.51      6.11 o 
   6  14  -3        5.40        9.89      5.35 o 
   1  15  -3       67.82       67.73      8.01 o 
   2  15  -3       70.96       73.81      7.43 o 
   3  15  -3       26.31       27.58      6.28 o 
   4  15  -3       13.78        5.42      6.13 o 
   5  15  -3       29.19       28.66      6.68 o 
   6  15  -3        2.47        1.92      5.34 o 
   1  16  -3      150.07      143.29     10.32 o 
   2  16  -3      128.84      126.52     10.08 o 
   3  16  -3       21.63       21.88      6.60 o 
   4  16  -3        2.87        5.51      5.47 o 
   5  16  -3       32.56       38.46      6.25 o 
   1  17  -3        9.77       17.10      6.12 o 
   2  17  -3       53.03       38.65      7.42 o 
   3  17  -3        1.50       10.47      4.33 o 
   4  17  -3       18.05        0.50      6.67 o 
   5  17  -3        2.55        7.83      5.05 o 
   1  18  -3        6.16       11.93      5.27 o 
   2  18  -3       23.62       25.28      5.66 o 
   3  18  -3        0.16        5.08      5.33 o 
   4  18  -3        4.19        1.99      5.16 o 
   1  19  -3        6.71        4.85      5.69 o 
   2  19  -3       12.73        8.04      5.98 o 
   3  19  -3        1.05        2.01      4.54 o 
   1  20  -3       10.01       11.14      5.17 o 
   2  20  -3        2.78        1.99      3.89 o 
   0   0  -2     6232.60     6369.59     90.03 o 
   2   0  -2     9437.22     8687.98    159.31 o 
   4   0  -2      758.06      668.55     14.06 o 
   6   0  -2      938.38      984.38     21.46 o 
   8   0  -2       51.09       49.41      7.71 o 
   0   1  -2    21361.78    21501.43    200.92 o 
   1   1  -2      920.53      914.20     10.68 o 
   2   1  -2     3175.26     3005.32     22.54 o 
   3   1  -2      143.05      128.68      5.99 o 
   4   1  -2     1468.56     1329.90     19.18 o 
   5   1  -2      113.69      108.58      7.14 o 
   6   1  -2      454.64      491.95     15.28 o 
   7   1  -2       18.40       20.47      5.11 o 
   8   1  -2       17.08       20.09      5.60 o 
   0   2  -2     4569.23     4736.48     86.83 o 
   1   2  -2      269.67      244.11      5.57 o 
   2   2  -2       70.27       65.42      3.64 o 
   3   2  -2      267.49      242.27      7.45 o 
   4   2  -2      696.73      687.16     14.56 o 
   5   2  -2       23.36       15.37      4.64 o 
   6   2  -2       10.36       21.09      4.59 o 
   7   2  -2       22.77       18.86      5.16 o 
   8   2  -2       32.97       35.38      7.18 o 
   0   3  -2      476.33      468.73      6.78 o 
   1   3  -2      738.95      741.36      9.73 o 
   2   3  -2      472.60      453.56      9.19 o 
   3   3  -2      615.49      536.20     11.28 o 
   4   3  -2       41.66       42.85      4.45 o 
   5   3  -2      345.49      338.10     11.82 o 
   6   3  -2       18.46       23.19      4.58 o 
   7   3  -2        0.01        3.55      3.98 o 
   8   3  -2        0.26        0.95      4.94 o 
   0   4  -2      828.55      860.23      9.84 o 
   1   4  -2      804.37      834.78     10.68 o 
   2   4  -2     1243.60     1223.88     15.36 o 
   3   4  -2      489.12      444.15     10.83 o 
   4   4  -2      363.37      357.76     11.18 o 
   5   4  -2      162.47      155.53      8.80 o 
   6   4  -2      164.50      171.24      9.71 o 
   7   4  -2       30.43       24.40      6.47 o 
   8   4  -2       35.44       38.77      6.53 o 
   0   5  -2      665.45      708.45      9.65 o 
   1   5  -2      444.54      453.10      8.26 o 
   2   5  -2      361.32      350.14      8.55 o 
   3   5  -2     1084.00     1035.58     16.55 o 
   4   5  -2       84.32       80.54      6.20 o 
   5   5  -2       70.90       86.85      6.82 o 
   6   5  -2      109.92      115.13      8.61 o 
   7   5  -2       12.68       16.56      5.76 o 
   8   5  -2       16.49       14.05      6.17 o 
   0   6  -2     2648.15     2730.68     20.30 o 
   1   6  -2      243.95      239.32      6.59 o 
   2   6  -2      515.47      509.98     10.61 o 
   3   6  -2      164.13      147.19      6.73 o 
   4   6  -2      135.40      140.06      7.73 o 
   5   6  -2        8.03        8.25      3.64 o 
   6   6  -2      139.54      126.09      9.80 o 
   7   6  -2        0.68        1.87      4.06 o 
   8   6  -2        6.30        5.15      5.24 o 
   0   7  -2     1398.97     1456.77     15.76 o 
   1   7  -2      431.24      531.49     10.19 o 
   2   7  -2      520.83      510.71     11.22 o 
   3   7  -2      392.76      381.44     11.18 o 
   4   7  -2       75.45       70.07      6.24 o 
   5   7  -2        6.88        7.04      3.82 o 
   6   7  -2      103.53       99.37      8.49 o 
   7   7  -2        7.77        9.53      5.14 o 
   8   7  -2        4.92        4.67      4.53 o 
   0   8  -2       68.85       73.67      5.60 o 
   1   8  -2     1499.53     1677.67     19.04 o 
   2   8  -2      114.71      131.55      6.57 o 
   3   8  -2      963.60      941.49     17.88 o 
   4   8  -2       20.28       22.44      4.60 o 
   5   8  -2       17.66       12.56      4.90 o 
   6   8  -2       16.34        5.03      5.78 o 
   7   8  -2       19.15       19.27      5.27 o 
   8   8  -2        5.45        6.52      4.01 o 
   0   9  -2      551.54      591.33     12.17 o 
   1   9  -2      271.54      294.98      8.80 o 
   2   9  -2       28.74       26.40      4.09 o 
   3   9  -2       28.38       24.62      4.31 o 
   4   9  -2       62.39       81.76      6.74 o 
   5   9  -2       62.46       59.89      7.01 o 
   6   9  -2        4.26        5.64      4.43 o 
   7   9  -2        5.20        6.31      4.78 o 
   8   9  -2        2.54        1.37      4.14 o 
   0  10  -2      604.72      547.05     13.41 o 
   1  10  -2      297.45      310.90      9.47 o 
   2  10  -2       79.61       72.15      5.50 o 
   3  10  -2      201.15      197.74      9.41 o 
   4  10  -2       27.26       26.40      5.48 o 
   5  10  -2       12.50       24.53      4.49 o 
   6  10  -2       11.78       10.05      5.92 o 
   7  10  -2        4.63        6.36      4.18 o 
   0  11  -2      566.98      514.38     14.49 o 
   1  11  -2       30.42       27.24      4.10 o 
   2  11  -2      174.01      165.50      8.53 o 
   3  11  -2       31.42       23.73      5.20 o 
   4  11  -2       30.15       18.10      6.25 o 
   5  11  -2        3.44       13.12      4.12 o 
   6  11  -2       30.03       25.77      6.75 o 
   7  11  -2       15.35        5.35      5.92 o 
   0  12  -2      598.87      641.98     16.76 o 
   1  12  -2       55.46       57.76      5.54 o 
   2  12  -2      177.38      186.76      9.61 o 
   3  12  -2       68.69       72.93      6.28 o 
   4  12  -2       54.57       51.59      6.52 o 
   5  12  -2       28.57       23.35      6.49 o 
   6  12  -2       45.09       48.74      7.42 o 
   7  12  -2       17.08       15.39      5.81 o 
   0  13  -2      598.83      642.42     17.82 o 
   1  13  -2      241.49      209.00     10.67 o 
   2  13  -2       62.78       70.82      7.29 o 
   3  13  -2       33.26       33.63      6.38 o 
   4  13  -2       39.59       46.59      7.17 o 
   5  13  -2       42.80       41.27      6.70 o 
   6  13  -2       23.07       18.81      6.66 o 
   0  14  -2      431.80      488.67     16.12 o 
   1  14  -2      345.29      332.53     13.27 o 
   2  14  -2       20.84       29.19      5.91 o 
   3  14  -2      338.63      333.55     13.89 o 
   4  14  -2       87.15       82.50      8.39 o 
   5  14  -2        5.49        3.90      5.67 o 
   6  14  -2        9.76        1.49      5.47 o 
   0  15  -2      285.12      307.28     14.26 o 
   1  15  -2       39.25       41.39      6.40 o 
   2  15  -2       13.84        6.37      4.95 o 
   3  15  -2        5.92        5.43      5.66 o 
   4  15  -2       34.72       46.71      6.70 o 
   5  15  -2       13.74        2.47      7.19 o 
   6  15  -2        5.90        3.87      5.09 o 
   0  16  -2       27.21       17.48      8.44 o 
   1  16  -2       56.74       51.08      7.05 o 
   2  16  -2        2.42        1.37      6.05 o 
   3  16  -2      174.75      152.68     10.75 o 
   4  16  -2        2.61        5.49      5.54 o 
   5  16  -2       25.81       38.01      6.69 o 
   0  17  -2      171.26      178.86     11.03 o 
   1  17  -2        2.73        5.68      5.35 o 
   2  17  -2       16.06       12.30      5.90 o 
   3  17  -2        4.23        8.08      5.77 o 
   4  17  -2       11.39       12.17      5.43 o 
   5  17  -2        1.86        2.97      4.71 o 
   0  18  -2       15.23        3.32      7.29 o 
   1  18  -2        0.02        1.00      5.71 o 
   2  18  -2        1.74        0.00      5.64 o 
   3  18  -2        4.59        7.83      4.68 o 
   4  18  -2        2.01        1.57      4.13 o 
   0  19  -2       28.53       29.43      6.67 o 
   1  19  -2        4.41       10.79      5.42 o 
   2  19  -2        5.45        9.53      5.61 o 
   3  19  -2        6.87        1.61      5.62 o 
   0  20  -2       10.79       13.79      5.10 o 
   1  20  -2        1.15        5.20      5.50 o 
   2  20  -2        0.95        5.55      5.55 o 
   0  21  -2        0.20        5.33      4.22 o 
   1  21  -2        3.74        5.59      4.80 o 
   2   0  -1    60857.32    62910.62    501.35 o 
   4   0  -1     5843.14     5228.40     37.19 o 
   6   0  -1      138.87      135.63      9.29 o 
   8   0  -1      111.07      116.87     10.36 o 
   1   1  -1     1112.13     1173.29     10.54 o 
   2   1  -1    22147.59    22743.58    270.28 o 
   3   1  -1      477.63      455.51      9.45 o 
   4   1  -1      182.23      155.96      7.23 o 
   5   1  -1      449.06      405.58     12.48 o 
   6   1  -1      189.58      202.57     10.52 o 
   7   1  -1        9.97       15.90      4.95 o 
   8   1  -1        8.28       11.08      4.55 o 
   1   2  -1      909.88      961.60      9.76 o 
   2   2  -1     1060.49     1042.51     12.60 o 
   3   2  -1      469.39      437.63      9.70 o 
   4   2  -1      449.11      422.55     11.10 o 
   5   2  -1      175.31      163.54      8.59 o 
   6   2  -1       79.67       98.80      7.62 o 
   7   2  -1       25.24       36.83      5.54 o 
   8   2  -1        5.60        4.79      5.06 o 
   1   3  -1     1629.00     1773.94     13.83 o 
   2   3  -1      313.12      314.62      7.11 o 
   3   3  -1      138.14      132.08      5.51 o 
   4   3  -1      290.67      271.39      9.08 o 
   5   3  -1       92.03       81.14      6.50 o 
   6   3  -1       31.25       47.89      5.17 o 
   7   3  -1       68.08       84.68      7.90 o 
   8   3  -1        6.25        0.94      5.15 o 
   1   4  -1      633.11      675.82      8.93 o 
   2   4  -1       12.37       15.53      2.24 o 
   3   4  -1       30.34       26.72      3.21 o 
   4   4  -1      296.05      259.87      9.28 o 
   5   4  -1      121.76      125.53      7.64 o 
   6   4  -1      184.00      186.24     10.52 o 
   7   4  -1       35.23       43.11      6.68 o 
   8   4  -1        3.67        7.18      4.14 o 
   1   5  -1      699.28      699.34      9.63 o 
   2   5  -1      521.58      515.71      9.70 o 
   3   5  -1       76.76       76.00      4.43 o 
   4   5  -1      248.21      230.71      9.18 o 
   5   5  -1       55.22       60.03      5.59 o 
   6   5  -1       31.92       32.04      5.34 o 
   7   5  -1       44.55       55.36      6.59 o 
   8   5  -1        7.94        6.20      4.70 o 
   1   6  -1       50.48       57.89      3.19 o 
   2   6  -1     1052.47     1083.05     14.56 o 
   3   6  -1       26.85       27.15      3.29 o 
   4   6  -1      405.08      381.04     11.76 o 
   5   6  -1        0.95        0.36      3.43 o 
   6   6  -1        7.20        7.62      3.75 o 
   7   6  -1        1.88        1.41      4.36 o 
   8   6  -1        5.55        8.64      5.25 o 
   1   7  -1      140.41      156.25      5.42 o 
   2   7  -1      739.33      749.25     12.75 o 
   3   7  -1        6.42        7.01      2.48 o 
   4   7  -1      445.58      430.79     12.59 o 
   5   7  -1       17.21       13.16      4.50 o 
   6   7  -1        0.84        1.75      3.61 o 
   7   7  -1       12.31       13.80      4.79 o 
   8   7  -1       12.66       11.47      4.69 o 
   1   8  -1     1556.81     1604.34     17.98 o 
   2   8  -1      131.94      129.90      5.97 o 
   3   8  -1      112.81      109.20      6.68 o 
   4   8  -1       63.24       73.80      6.11 o 
   5   8  -1      144.15      163.55      9.16 o 
   6   8  -1        4.05        6.72      3.88 o 
   7   8  -1       51.15       37.70      6.37 o 
   8   8  -1        1.45        2.36      4.64 o 
   1   9  -1      764.50      850.10     14.19 o 
   2   9  -1      497.89      525.99     11.85 o 
   3   9  -1      580.30      566.77     13.95 o 
   4   9  -1        4.32        0.35      3.59 o 
   5   9  -1        8.49        4.50      4.50 o 
   6   9  -1       14.54       11.54      4.80 o 
   7   9  -1       33.87       38.55      6.69 o 
   8   9  -1        0.68        5.63      3.43 o 
   1  10  -1        0.04        3.31      2.93 o 
   2  10  -1       24.48       24.59      3.95 o 
   3  10  -1       80.85       84.98      6.91 o 
   4  10  -1       15.14       15.67      4.54 o 
   5  10  -1        7.76        9.31      4.62 o 
   6  10  -1       39.25       35.91      7.01 o 
   7  10  -1       22.24       29.93      6.39 o 
   1  11  -1      241.97      237.53      8.94 o 
   2  11  -1      197.87      189.93      8.80 o 
   3  11  -1      131.34      118.57      8.05 o 
   4  11  -1      183.33      181.26     10.14 o 
   5  11  -1       44.16       42.79      5.95 o 
   6  11  -1       79.31       72.87      8.23 o 
   7  11  -1        0.50        4.70      4.70 o 
   1  12  -1      194.81      188.77      8.97 o 
   2  12  -1      141.15      145.33      8.75 o 
   3  12  -1      124.15      107.19      8.09 o 
   4  12  -1      161.85      152.52     10.10 o 
   5  12  -1       28.54       20.27      6.63 o 
   6  12  -1       20.95       20.27      6.28 o 
   7  12  -1        4.75        1.94      5.94 o 
   1  13  -1      274.71      278.90     11.39 o 
   2  13  -1      486.53      504.29     15.42 o 
   3  13  -1      145.13      141.68      9.74 o 
   4  13  -1      229.82      227.64     12.34 o 
   5  13  -1      106.34      104.68     10.08 o 
   6  13  -1        5.38       10.57      5.00 o 
   7  13  -1        1.20        3.91      5.57 o 
   1  14  -1      262.21      293.98     12.45 o 
   2  14  -1      156.42      138.57      9.41 o 
   3  14  -1        8.28        9.40      5.91 o 
   4  14  -1       41.46       35.87      7.73 o 
   5  14  -1      118.89       95.65      9.83 o 
   6  14  -1       11.84       12.23      4.97 o 
   1  15  -1       48.37       56.35      6.75 o 
   2  15  -1       82.17       67.16      7.91 o 
   3  15  -1        6.37        1.87      5.51 o 
   4  15  -1       12.85        4.91      6.68 o 
   5  15  -1       13.10        0.48      6.77 o 
   6  15  -1        4.88       12.23      4.67 o 
   1  16  -1      188.58      171.86     11.05 o 
   2  16  -1      118.96      125.36      9.51 o 
   3  16  -1       17.26        0.47      6.64 o 
   4  16  -1       20.90       27.19      6.27 o 
   5  16  -1       19.05       23.47      6.21 o 
   1  17  -1       40.64       47.68      7.44 o 
   2  17  -1       16.94       14.95      6.36 o 
   3  17  -1        6.17       10.34      4.45 o 
   4  17  -1       30.43       21.73      7.11 o 
   5  17  -1        5.87       13.64      4.71 o 
   1  18  -1        3.34        8.51      5.05 o 
   2  18  -1        7.03        3.12      5.41 o 
   3  18  -1        1.36        3.75      4.36 o 
   4  18  -1        5.08        1.09      6.00 o 
   1  19  -1        6.43        8.28      6.32 o 
   2  19  -1       22.76       28.97      6.55 o 
   3  19  -1        0.11        5.36      5.36 o 
   4  19  -1        8.16        5.90      5.37 o 
   1  20  -1        9.22        4.20      6.73 o 
   2  20  -1        3.10        0.51      5.64 o 
   3  20  -1        0.34        3.22      5.13 o 
   1  21  -1       13.22       10.85      7.08 o 
   2   0   0     5806.65     5039.40     25.83 o 
   4   0   0    14795.76    13932.74    259.12 o 
   6   0   0      780.44      790.56     19.56 o 
   8   0   0        1.42        0.48      5.74 o 
   0   1   0     2639.69     2127.81     34.19 o 
   1   1   0      648.74      753.91      7.65 o 
   2   1   0      307.77      290.96      6.44 o 
   3   1   0     2376.41     2077.63     20.14 o 
   4   1   0       33.83       33.10      4.88 o 
   5   1   0       14.56       18.22      4.08 o 
   6   1   0       10.38        5.01      5.01 o 
   7   1   0      166.18      197.96     10.69 o 
   8   1   0        3.65        7.09      6.66 o 
   0   2   0      867.91      853.23      6.62 o 
   1   2   0      132.37      120.72      3.28 o 
   2   2   0     1292.34     1205.65     12.90 o 
   3   2   0       21.67       17.98      2.83 o 
   4   2   0        6.10        2.20      3.32 o 
   5   2   0       20.55       17.92      4.10 o 
   6   2   0      124.29      142.49      9.35 o 
   7   2   0       15.59       21.56      5.37 o 
   8   2   0       14.45       20.99      5.88 o 
   0   3   0     1872.90     1816.55     11.52 o 
   1   3   0     1661.94     1794.19     13.03 o 
   2   3   0       21.71       22.45      2.20 o 
   3   3   0      937.32      833.20     13.02 o 
   4   3   0       24.13       15.95      3.26 o 
   5   3   0        5.58        0.66      3.11 o 
   6   3   0        0.88        0.42      4.35 o 
   7   3   0        0.58        3.67      4.70 o 
   8   3   0       23.05       31.33      5.91 o 
   0   4   0     1861.51     1781.09     12.91 o 
   1   4   0      635.65      648.58      8.30 o 
   2   4   0       87.70       84.95      3.69 o 
   3   4   0      344.05      318.08      8.35 o 
   4   4   0       79.89       79.06      5.42 o 
   5   4   0       42.37       46.87      5.29 o 
   6   4   0        0.02        0.42      3.70 o 
   7   4   0        0.01        4.67      4.67 o 
   8   4   0       58.97       75.58      7.66 o 
   0   5   0     1306.55     1208.01     11.95 o 
   1   5   0       50.31       50.23      2.82 o 
   2   5   0       73.21       79.10      3.83 o 
   3   5   0      139.48      105.50      5.28 o 
   4   5   0       16.12       12.64      3.26 o 
   5   5   0      117.79      120.90      7.40 o 
   6   5   0       13.92        9.15      4.71 o 
   7   5   0        2.81        0.46      4.95 o 
   8   5   0       33.94       29.37      7.19 o 
   0   6   0     3578.85     3424.53     21.84 o 
   1   6   0      112.88       98.69      3.91 o 
   2   6   0      392.05      377.58      8.42 o 
   3   6   0       35.64       33.19      3.40 o 
   4   6   0       93.88       87.88      5.91 o 
   5   6   0        5.19        8.13      3.08 o 
   6   6   0       80.35       94.46      8.43 o 
   7   6   0        3.74        0.51      5.21 o 
   8   6   0       16.17       28.18      5.59 o 
   0   7   0     1627.81     1698.03     17.52 o 
   1   7   0       17.41       13.03      2.15 o 
   2   7   0      420.00      413.34      9.34 o 
   3   7   0      104.81      101.08      5.66 o 
   4   7   0       28.95       30.23      4.03 o 
   5   7   0       37.84       26.04      5.32 o 
   6   7   0      120.04      117.36      9.00 o 
   7   7   0        0.00        7.36      3.06 o 
   8   7   0        5.65        8.54      4.73 o 
   0   8   0     1423.01     1463.12     16.79 o 
   1   8   0       65.84       49.90      3.73 o 
   2   8   0       25.51       29.67      3.38 o 
   3   8   0      544.83      519.68     12.33 o 
   4   8   0       38.32       38.37      4.60 o 
   5   8   0      144.36      128.18      8.06 o 
   6   8   0       13.63       17.47      5.77 o 
   7   8   0        8.23        8.43      5.42 o 
   8   8   0        1.96        4.88      4.88 o 
   0   9   0      172.94      167.57      7.65 o 
   1   9   0      825.35      872.64     14.31 o 
   2   9   0        0.81        0.69      2.77 o 
   3   9   0       17.69       23.52      3.61 o 
   4   9   0        0.37        0.69      3.39 o 
   5   9   0      155.74      153.91      9.62 o 
   6   9   0        0.20        5.53      4.37 o 
   7   9   0        2.67        2.99      5.51 o 
   8   9   0        0.10        1.00      4.92 o 
   0  10   0        0.04        3.89      3.89 o 
   1  10   0      401.85      432.96     11.09 o 
   2  10   0        1.77        3.20      3.20 o 
   3  10   0        4.17        1.52      3.59 o 
   4  10   0       83.85       80.79      7.36 o 
   5  10   0      121.04      130.39      9.88 o 
   6  10   0        0.15        7.10      4.42 o 
   7  10   0        2.13        0.52      5.00 o 
   0  11   0      341.32      368.37     10.92 o 
   1  11   0      750.90      686.74     14.92 o 
   2  11   0      201.82      193.87      8.90 o 
   3  11   0      198.33      182.18      9.41 o 
   4  11   0       56.27       57.33      6.52 o 
   5  11   0       63.18       79.49      7.39 o 
   6  11   0       35.94       43.02      7.27 o 
   7  11   0        2.61        3.58      5.75 o 
   0  12   0       54.82       20.17      9.31 o 
   1  12   0      389.25      409.78     12.56 o 
   2  12   0       98.51      109.88      7.38 o 
   3  12   0       72.79       76.61      7.58 o 
   4  12   0        0.14        4.97      5.55 o 
   5  12   0        5.80        5.08      5.89 o 
   6  12   0       41.70       37.08      8.21 o 
   7  12   0        2.53        4.55      5.38 o 
   0  13   0      989.38     1074.40     20.62 o 
   1  13   0      114.83      112.27      8.38 o 
   2  13   0      303.65      322.54     12.77 o 
   3  13   0      354.09      341.10     14.08 o 
   4  13   0       57.70       60.43      7.86 o 
   5  13   0        4.47        6.80      5.95 o 
   6  13   0      110.69      107.46     10.27 o 
   7  13   0       84.99       72.05      9.63 o 
   0  14   0       31.15       11.76      8.20 o 
   1  14   0        0.84        4.65      4.65 o 
   2  14   0       20.43       15.08      5.54 o 
   3  14   0       57.01       41.32      8.04 o 
   4  14   0        0.32        0.93      5.33 o 
   5  14   0       14.81       16.63      6.91 o 
   6  14   0        8.76        8.31      5.50 o 
   0  15   0      104.20      106.76     10.23 o 
   1  15   0       44.18       33.17      7.30 o 
   2  15   0        4.49        3.45      5.47 o 
   3  15   0       92.42       96.00      8.72 o 
   4  15   0       43.00       52.09      8.17 o 
   5  15   0        2.62        0.49      5.20 o 
   6  15   0        4.91        9.89      5.10 o 
   0  16   0      279.92      274.08     12.89 o 
   1  16   0       46.44       66.64      7.54 o 
   2  16   0       36.27       28.56      7.56 o 
   3  16   0       48.01       41.06      7.84 o 
   4  16   0       29.19       20.75      7.40 o 
   5  16   0        8.92        1.58      5.60 o 
   0  17   0        0.08        0.89      5.87 o 
   1  17   0       67.25       74.21      7.81 o 
   2  17   0       29.51       24.43      7.07 o 
   3  17   0       46.58       45.32      7.81 o 
   4  17   0        2.09        2.14      5.19 o 
   5  17   0        0.07        3.21      4.92 o 
   0  18   0        0.02        0.49      5.78 o 
   1  18   0        0.68        3.01      4.61 o 
   2  18   0        5.40       14.12      5.05 o 
   3  18   0        0.00        3.75      4.93 o 
   4  18   0        0.23        9.26      4.57 o 
   0  19   0       48.27       62.67      8.36 o 
   1  19   0        1.49        2.08      5.91 o 
   2  19   0        6.77       11.83      5.23 o 
   3  19   0        1.94        2.18      5.33 o 
   4  19   0        1.63        2.70      4.62 o 
   0  20   0        1.11       12.39      5.47 o 
   1  20   0        2.02        0.52      5.42 o 
   2  20   0        0.98        8.12      5.69 o 
   3  20   0       11.13        6.54      6.39 o 
   0  21   0        2.83        6.83      4.70 o 
   1  21   0        3.90        1.56      5.75 o 
   2   0   1    60873.50    61927.46    498.60 o 
   4   0   1     5797.70     5609.50     40.32 o 
   6   0   1      138.56      157.55      9.99 o 
   8   0   1      110.18      108.59     10.85 o 
   1   1   1     1098.59     1145.64      9.93 o 
   2   1   1    22317.39    21646.07    257.50 o 
   3   1   1      480.66      438.98      9.40 o 
   4   1   1      183.54      174.37      7.75 o 
   5   1   1      449.41      440.11     13.77 o 
   6   1   1      187.42      221.19     11.72 o 
   7   1   1        9.99       12.49      6.47 o 
   8   1   1        8.79        9.97      6.36 o 
   1   2   1      951.46     1039.04      9.66 o 
   2   2   1     1042.49     1000.43     11.83 o 
   3   2   1      466.71      415.06      9.33 o 
   4   2   1      444.20      401.14     10.72 o 
   5   2   1      182.66      180.08      8.57 o 
   6   2   1       79.44       90.14      7.63 o 
   7   2   1       23.07       34.31      7.04 o 
   8   2   1        5.47        7.61      5.22 o 
   1   3   1     1663.59     1777.64     13.34 o 
   2   3   1      312.33      287.76      6.55 o 
   3   3   1      136.52      125.29      5.26 o 
   4   3   1      290.69      274.35      9.20 o 
   5   3   1       92.64       94.72      6.94 o 
   6   3   1       31.20       33.87      5.98 o 
   7   3   1       66.93       81.52      8.75 o 
   8   3   1        6.26        6.90      4.13 o 
   1   4   1      612.04      662.48      8.59 o 
   2   4   1       12.19       12.61      1.87 o 
   3   4   1       30.06       25.17      2.73 o 
   4   4   1      291.44      259.27      9.08 o 
   5   4   1      116.82      118.92      7.39 o 
   6   4   1      184.52      197.92     10.39 o 
   7   4   1       35.17       42.99      6.99 o 
   8   4   1        3.49        2.09      5.43 o 
   1   5   1      700.41      728.93      9.63 o 
   2   5   1      528.17      523.58      9.45 o 
   3   5   1       76.40       73.33      4.41 o 
   4   5   1      240.81      229.30      8.43 o 
   5   5   1       54.28       43.30      4.93 o 
   6   5   1       32.22       24.50      6.11 o 
   7   5   1       44.47       45.96      7.39 o 
   8   5   1        7.48        8.83      5.39 o 
   1   6   1       51.16       54.72      2.96 o 
   2   6   1     1058.15     1089.78     14.28 o 
   3   6   1       26.77       27.16      3.18 o 
   4   6   1      405.34      392.41     11.54 o 
   5   6   1        0.95        1.40      3.15 o 
   6   6   1        7.18        5.12      4.76 o 
   7   6   1        1.88        2.43      3.56 o 
   8   6   1        5.54        6.19      5.33 o 
   1   7   1      142.69      161.13      5.43 o 
   2   7   1      740.93      753.24     12.51 o 
   3   7   1        6.58        6.84      2.57 o 
   4   7   1      445.13      403.69     11.95 o 
   5   7   1       17.95       14.20      4.76 o 
   6   7   1        0.92        2.61      4.14 o 
   7   7   1       12.72       13.23      5.45 o 
   8   7   1       12.64       19.39      5.37 o 
   1   8   1     1539.17     1555.83     17.69 o 
   2   8   1      131.47      122.20      5.87 o 
   3   8   1      113.76      107.67      6.49 o 
   4   8   1       61.57       52.80      5.76 o 
   5   8   1      142.27      140.34      8.74 o 
   6   8   1        4.06        4.45      3.58 o 
   7   8   1       51.53       66.59      7.54 o 
   8   8   1        1.48        0.53      4.75 o 
   1   9   1      740.54      839.30     14.05 o 
   2   9   1      499.13      537.32     12.27 o 
   3   9   1      582.90      575.33     13.89 o 
   4   9   1        4.32        1.03      4.07 o 
   5   9   1        7.57       11.99      3.55 o 
   6   9   1       14.68       13.40      5.27 o 
   7   9   1       34.84       42.18      6.95 o 
   8   9   1        0.69        4.75      4.75 o 
   1  10   1        0.05        0.22      2.78 o 
   2  10   1       25.16       23.94      3.81 o 
   3  10   1       81.13       87.26      6.87 o 
   4  10   1       15.00        8.33      4.51 o 
   5  10   1        8.10       14.32      4.48 o 
   6  10   1       39.47       40.51      6.74 o 
   7  10   1       22.06       18.27      6.72 o 
   1  11   1      241.44      230.67      8.95 o 
   2  11   1      192.59      194.38      8.98 o 
   3  11   1      131.17      149.37      8.63 o 
   4  11   1      181.10      196.85     10.15 o 
   5  11   1       43.19       48.37      6.75 o 
   6  11   1       79.54       84.97      8.15 o 
   7  11   1        0.51        6.15      4.84 o 
   1  12   1      194.97      195.75      8.97 o 
   2  12   1      135.75      152.84      8.72 o 
   3  12   1      124.54      123.46      8.08 o 
   4  12   1      163.69      152.53     10.56 o 
   5  12   1       28.29       24.71      6.83 o 
   6  12   1       21.35       18.67      6.68 o 
   7  12   1        4.75        7.18      5.05 o 
   1  13   1      272.27      273.22     11.68 o 
   2  13   1      485.21      447.70     14.92 o 
   3  13   1      145.48      160.78     10.12 o 
   4  13   1      229.25      223.41     12.25 o 
   5  13   1      106.63      126.00     10.09 o 
   6  13   1        5.25        5.66      6.41 o 
   7  13   1        1.23        6.10      5.28 o 
   1  14   1      267.70      268.07     12.55 o 
   2  14   1      160.93      114.49     10.03 o 
   3  14   1        8.12        9.55      6.00 o 
   4  14   1       42.83       38.87      7.70 o 
   5  14   1      120.80      126.04     10.43 o 
   6  14   1       11.82       14.10      5.92 o 
   1  15   1       45.37       41.86      7.09 o 
   2  15   1       81.92       81.13      8.21 o 
   3  15   1        6.52        9.80      4.94 o 
   4  15   1       12.80       16.51      5.82 o 
   5  15   1       12.66        8.41      6.87 o 
   6  15   1        4.87        2.60      5.27 o 
   1  16   1      191.02      202.94     11.72 o 
   2  16   1      117.81      118.15     10.34 o 
   3  16   1       17.13       15.94      6.50 o 
   4  16   1       20.80       13.06      6.28 o 
   5  16   1       19.15       13.34      6.46 o 
   1  17   1       40.51       40.88      8.00 o 
   2  17   1       16.98        5.53      6.46 o 
   3  17   1        6.17        1.05      5.39 o 
   4  17   1       30.93       29.10      7.35 o 
   5  17   1        5.70        3.22      5.59 o 
   1  18   1        3.36        7.52      5.15 o 
   2  18   1        6.27       19.39      4.98 o 
   3  18   1        1.36        3.25      5.48 o 
   4  18   1        5.23        6.01      5.95 o 
   1  19   1        6.51        8.79      5.91 o 
   2  19   1       22.46       37.14      6.80 o 
   3  19   1        0.10        2.76      5.37 o 
   4  19   1        8.14       12.48      4.76 o 
   1  20   1        9.23        5.72      6.23 o 
   2  20   1        3.13        2.15      5.96 o 
   3  20   1        0.35        1.08      4.89 o 
   1  21   1       13.16       15.91      5.22 o 
   0   0   2     6334.02     6710.77     95.67 o 
   2   0   2     9405.73     8186.59    152.40 o 
   4   0   2      770.22      763.89     15.07 o 
   6   0   2      932.66     1082.64     23.86 o 
   8   0   2       49.73       59.66      9.30 o 
   0   1   2    21578.67    19884.41    199.34 o 
   1   1   2      910.73      963.01     10.26 o 
   2   1   2     3183.63     2851.17     20.94 o 
   3   1   2      140.08      126.90      5.64 o 
   4   1   2     1482.27     1409.63     20.59 o 
   5   1   2      115.87      142.25      8.05 o 
   6   1   2      459.43      538.42     17.22 o 
   7   1   2       18.41       21.95      5.87 o 
   8   1   2       16.14       20.34      6.33 o 
   0   2   2     4535.51     4371.93     83.03 o 
   1   2   2      275.86      292.30      5.75 o 
   2   2   2       69.26       65.95      3.44 o 
   3   2   2      286.19      253.55      7.40 o 
   4   2   2      694.71      700.78     14.31 o 
   5   2   2       21.83       23.88      4.58 o 
   6   2   2       10.25       21.69      5.07 o 
   7   2   2       23.19       25.93      6.19 o 
   8   2   2       32.60       35.19      7.20 o 
   0   3   2      473.69      463.61      6.75 o 
   1   3   2      760.86      842.18      9.88 o 
   2   3   2      472.63      457.20      8.54 o 
   3   3   2      625.47      536.08     10.92 o 
   4   3   2       41.31       33.85      4.16 o 
   5   3   2      341.53      333.28     11.84 o 
   6   3   2       18.50       20.29      4.52 o 
   7   3   2        0.01        2.44      4.76 o 
   8   3   2        0.26        7.52      5.16 o 
   0   4   2      810.89      868.76      9.93 o 
   1   4   2      789.78      887.79     10.55 o 
   2   4   2     1240.81     1217.94     14.18 o 
   3   4   2      466.82      412.68      9.70 o 
   4   4   2      361.48      353.29     10.55 o 
   5   4   2      164.49      165.74      8.85 o 
   6   4   2      163.49      177.77     10.03 o 
   7   4   2       29.93       25.80      6.74 o 
   8   4   2       35.76       32.16      7.23 o 
   0   5   2      650.38      701.69      9.63 o 
   1   5   2      440.60      462.38      8.15 o 
   2   5   2      358.10      348.21      7.93 o 
   3   5   2     1074.93      934.16     14.95 o 
   4   5   2       81.30       80.21      5.53 o 
   5   5   2       70.88       69.75      6.06 o 
   6   5   2      107.42      116.33      8.42 o 
   7   5   2       12.51       20.36      5.19 o 
   8   5   2       17.14       17.18      6.65 o 
   0   6   2     2662.00     2810.31     20.91 o 
   1   6   2      244.45      239.56      6.29 o 
   2   6   2      518.36      523.07     10.25 o 
   3   6   2      164.51      143.67      6.37 o 
   4   6   2      137.17      111.37      6.87 o 
   5   6   2        7.99        5.62      3.55 o 
   6   6   2      140.54      160.68      9.72 o 
   7   6   2        0.70        0.50      4.13 o 
   8   6   2        6.37        8.21      5.45 o 
   0   7   2     1381.09     1459.07     16.26 o 
   1   7   2      435.63      488.38      9.69 o 
   2   7   2      521.66      522.65     10.80 o 
   3   7   2      399.61      400.68     10.60 o 
   4   7   2       74.45       68.85      5.72 o 
   5   7   2        7.46        7.00      3.61 o 
   6   7   2      103.74      117.50      9.13 o 
   7   7   2        7.83        1.48      5.70 o 
   8   7   2        4.98        6.10      5.57 o 
   0   8   2       74.88       81.28      4.74 o 
   1   8   2     1486.51     1553.83     18.32 o 
   2   8   2      113.12      118.76      5.93 o 
   3   8   2      945.02      934.84     17.16 o 
   4   8   2       21.03       16.36      4.62 o 
   5   8   2       18.93       13.09      4.65 o 
   6   8   2       16.23       12.58      5.01 o 
   7   8   2       18.83       18.38      5.60 o 
   8   8   2        5.38        1.49      4.87 o 
   0   9   2      551.96      588.96     12.05 o 
   1   9   2      262.81      257.79      8.60 o 
   2   9   2       28.74       24.09      3.91 o 
   3   9   2       23.55       31.71      4.60 o 
   4   9   2       62.83       62.49      6.21 o 
   5   9   2       65.63       69.67      6.81 o 
   6   9   2        4.30       12.04      3.45 o 
   7   9   2        5.06       19.10      4.95 o 
   8   9   2        2.55        4.99      4.17 o 
   0  10   2      606.11      624.88     13.27 o 
   1  10   2      292.98      283.18      9.47 o 
   2  10   2       78.99       75.77      5.75 o 
   3  10   2      196.70      201.54      9.14 o 
   4  10   2       27.07       29.47      4.83 o 
   5  10   2       13.31       16.63      4.73 o 
   6  10   2       11.40       10.08      5.32 o 
   7  10   2        4.49        6.10      4.82 o 
   0  11   2      561.05      577.84     13.79 o 
   1  11   2       31.90       25.83      4.36 o 
   2  11   2      172.29      163.47      8.50 o 
   3  11   2       31.04       37.26      5.79 o 
   4  11   2       29.28       27.72      5.17 o 
   5  11   2        3.20        2.71      5.14 o 
   6  11   2       29.44       32.09      6.24 o 
   7  11   2       15.21       25.00      6.27 o 
   0  12   2      589.78      639.93     15.59 o 
   1  12   2       55.77       58.09      5.87 o 
   2  12   2      178.25      177.58      9.13 o 
   3  12   2       68.44       69.34      7.32 o 
   4  12   2       53.25       44.54      7.14 o 
   5  12   2       28.61       31.16      7.59 o 
   6  12   2       45.34       52.67      7.86 o 
   7  12   2       16.97        3.58      6.50 o 
   0  13   2      596.08      658.72     17.12 o 
   1  13   2      241.60      215.02     10.99 o 
   2  13   2       62.29       49.17      7.72 o 
   3  13   2       34.49       28.30      6.95 o 
   4  13   2       39.82       44.85      7.46 o 
   5  13   2       42.61       37.02      7.18 o 
   6  13   2       22.87       21.68      6.71 o 
   0  14   2      440.38      460.66     15.42 o 
   1  14   2      347.68      377.83     13.85 o 
   2  14   2       21.74       28.93      6.12 o 
   3  14   2      343.71      368.27     14.78 o 
   4  14   2       88.42       91.82      9.25 o 
   5  14   2        5.07        3.07      6.27 o 
   6  14   2       10.31       12.01      5.70 o 
   0  15   2      285.04      295.77     12.55 o 
   1  15   2       39.31       47.73      6.56 o 
   2  15   2       13.85       14.19      6.27 o 
   3  15   2        6.50        9.94      5.40 o 
   4  15   2       34.59       31.87      7.29 o 
   5  15   2       13.63        6.87      7.69 o 
   6  15   2        5.85        1.06      6.26 o 
   0  16   2       27.46       13.45      6.73 o 
   1  16   2       57.24       50.16      7.41 o 
   2  16   2        2.32        2.83      5.49 o 
   3  16   2      174.44      145.59     11.80 o 
   4  16   2        2.68        7.36      6.11 o 
   5  16   2       25.67       32.67      6.87 o 
   0  17   2      170.42      160.22     11.28 o 
   1  17   2        2.94        7.65      5.42 o 
   2  17   2       16.27       18.64      6.80 o 
   3  17   2        4.22        3.15      5.34 o 
   4  17   2       11.37       14.59      5.41 o 
   5  17   2        1.81        6.00      6.00 o 
   0  18   2       14.42       15.43      5.68 o 
   1  18   2        0.02        1.00      4.94 o 
   2  18   2        1.84       12.57      5.75 o 
   3  18   2        4.62        9.78      4.98 o 
   4  18   2        1.89        6.54      4.82 o 
   0  19   2       28.23       32.17      7.34 o 
   1  19   2        4.47        8.19      5.16 o 
   2  19   2        5.37        2.69      5.71 o 
   3  19   2        6.91       12.01      4.96 o 
   0  20   2       10.79       17.38      5.14 o 
   1  20   2        1.17        5.69      5.19 o 
   2  20   2        0.96        2.16      5.13 o 
   0  21   2        0.20        3.79      4.69 o 
   1  21   2        3.73        6.57      5.29 o 
   2   0   3     2190.18     2011.52     18.72 o 
   4   0   3     2731.52     2755.29     29.42 o 
   6   0   3      527.90      632.99     19.54 o 
   8   0   3       28.40       23.66      8.03 o 
   1   1   3      573.32      642.35      9.43 o 
   2   1   3      473.83      400.58      8.45 o 
   3   1   3      211.21      209.23      7.09 o 
   4   1   3     1554.13     1493.65     21.75 o 
   5   1   3       59.79       71.03      6.19 o 
   6   1   3       64.31       64.33      7.61 o 
   7   1   3       23.56       39.06      7.07 o 
   8   1   3       35.17       37.55      8.70 o 
   1   2   3      321.10      399.44      7.52 o 
   2   2   3      361.04      354.75      7.92 o 
   3   2   3      114.94      110.02      5.40 o 
   4   2   3       83.87       83.96      5.55 o 
   5   2   3        1.15        0.00      3.59 o 
   6   2   3       86.41       88.52      8.33 o 
   7   2   3       22.30       26.85      6.40 o 
   8   2   3        8.28        2.77      5.72 o 
   1   3   3     1543.89     1750.08     15.64 o 
   2   3   3       36.65       36.65      2.88 o 
   3   3   3       58.06       54.83      4.30 o 
   4   3   3      238.73      221.57      8.69 o 
   5   3   3      175.53      185.16      9.01 o 
   6   3   3       11.45       21.57      4.70 o 
   7   3   3       90.47      110.14      9.65 o 
   8   3   3        3.29        2.67      5.83 o 
   1   4   3      573.65      623.66      9.70 o 
   2   4   3     1072.10     1081.96     14.09 o 
   3   4   3      455.78      427.37     10.35 o 
   4   4   3      655.28      618.93     14.28 o 
   5   4   3      132.88      121.47      7.80 o 
   6   4   3       44.61       56.97      6.59 o 
   7   4   3       41.57       56.86      6.94 o 
   8   4   3        6.72        6.31      4.97 o 
   1   5   3     2362.35     2559.43     20.54 o 
   2   5   3      668.75      703.21     11.83 o 
   3   5   3      206.12      197.63      7.38 o 
   4   5   3      267.46      257.76      9.61 o 
   5   5   3      209.97      198.94      9.47 o 
   6   5   3       56.06       50.53      6.65 o 
   7   5   3        6.92        2.94      4.95 o 
   8   5   3        4.45       13.41      4.96 o 
   1   6   3     1299.77     1377.38     16.02 o 
   2   6   3     2117.00     2236.38     22.14 o 
   3   6   3       18.36       18.43      2.97 o 
   4   6   3      436.83      410.25     11.88 o 
   5   6   3       66.57       71.28      5.75 o 
   6   6   3        2.66        0.46      3.68 o 
   7   6   3        5.44        8.27      4.90 o 
   8   6   3       18.04       15.26      5.96 o 
   1   7   3     1927.54     2073.91     20.87 o 
   2   7   3      267.49      235.27      7.84 o 
   3   7   3       65.15       62.04      5.15 o 
   4   7   3      257.79      260.65     10.12 o 
   5   7   3      247.35      244.63     11.23 o 
   6   7   3        9.10        6.18      5.12 o 
   7   7   3       13.22        7.36      6.41 o 
   8   7   3        5.27       10.53      4.35 o 
   1   8   3      511.78      519.06     11.38 o 
   2   8   3       88.19       88.89      5.66 o 
   3   8   3       29.31       18.39      4.45 o 
   4   8   3       77.81       72.69      6.47 o 
   5   8   3      108.72       88.53      7.75 o 
   6   8   3       15.18       14.95      5.03 o 
   7   8   3        7.84       16.37      4.59 o 
   8   8   3        0.49        1.49      3.92 o 
   1   9   3      494.06      477.21     11.53 o 
   2   9   3        9.72        4.72      3.44 o 
   3   9   3       82.01       96.21      7.03 o 
   4   9   3        5.84        9.94      3.55 o 
   5   9   3       75.20       91.29      7.27 o 
   6   9   3        0.88        0.45      4.48 o 
   7   9   3        9.58       26.50      5.33 o 
   1  10   3      413.10      394.61     11.39 o 
   2  10   3      173.94      202.18      8.84 o 
   3  10   3       50.98       49.60      5.69 o 
   4  10   3       83.92       78.42      8.00 o 
   5  10   3       79.14       70.44      7.63 o 
   6  10   3        0.47        0.49      4.38 o 
   7  10   3        7.74       14.65      5.08 o 
   1  11   3       42.06       41.75      4.79 o 
   2  11   3      305.63      282.77     10.93 o 
   3  11   3        4.49        9.39      3.66 o 
   4  11   3      226.55      246.14     11.68 o 
   5  11   3       35.10       41.10      6.84 o 
   6  11   3        3.24       10.43      5.25 o 
   7  11   3        1.07        5.74      5.74 o 
   1  12   3       49.05       41.46      5.39 o 
   2  12   3      359.61      352.40     12.96 o 
   3  12   3       77.42       89.14      7.61 o 
   4  12   3      163.01      174.40     10.75 o 
   5  12   3       47.35       58.44      7.26 o 
   6  12   3        5.02        0.53      5.25 o 
   7  12   3        3.84        3.51      4.96 o 
   1  13   3      260.88      242.31     11.07 o 
   2  13   3      142.82      134.79      9.55 o 
   3  13   3      218.44      220.60     12.49 o 
   4  13   3       53.25       56.10      7.80 o 
   5  13   3        8.09       17.49      5.61 o 
   6  13   3        7.22        5.16      6.03 o 
   1  14   3      135.74      153.40      9.75 o 
   2  14   3      181.91      179.45     10.81 o 
   3  14   3       33.08       37.24      6.71 o 
   4  14   3        0.93        2.42      5.79 o 
   5  14   3       23.80       36.66      6.66 o 
   6  14   3        5.37        2.62      5.70 o 
   1  15   3       72.01       71.18      7.60 o 
   2  15   3       70.78       66.52      8.32 o 
   3  15   3       26.07       29.00      6.69 o 
   4  15   3       13.84       11.80      6.16 o 
   5  15   3       30.54       34.87      7.52 o 
   6  15   3        2.44        9.88      4.42 o 
   1  16   3      147.24      159.37     10.63 o 
   2  16   3      130.86      125.96     10.64 o 
   3  16   3       21.73       32.11      7.11 o 
   4  16   3        2.72        2.11      6.17 o 
   5  16   3       32.08       22.97      7.87 o 
   1  17   3       10.19       21.08      6.02 o 
   2  17   3       52.22       29.89      8.20 o 
   3  17   3        1.51        8.99      5.17 o 
   4  17   3       17.68       19.47      7.15 o 
   5  17   3        2.64        7.45      5.24 o 
   1  18   3        6.17       10.48      5.24 o 
   2  18   3       23.34       21.01      6.11 o 
   3  18   3        0.15        5.07      5.07 o 
   4  18   3        4.15        1.61      5.84 o 
   1  19   3        6.64       10.68      5.35 o 
   2  19   3       12.88       13.29      6.42 o 
   3  19   3        1.02        1.61      5.57 o 
   1  20   3       10.32        3.01      5.27 o 
   2  20   3        2.74        0.53      5.96 o 
   0   0   4     8001.60     8208.88    138.79 o 
   2   0   4      957.36      828.59     13.03 o 
   4   0   4      230.50      218.45      9.07 o 
   6   0   4      165.94      204.01     12.00 o 
   8   0   4      167.53      226.12     14.57 o 
   0   1   4     1687.72     1677.19     13.82 o 
   1   1   4      671.44      711.94     10.94 o 
   2   1   4      171.17      164.81      5.94 o 
   3   1   4      465.82      434.21     11.18 o 
   4   1   4      165.56      170.22      8.06 o 
   5   1   4       34.90       46.62      5.44 o 
   6   1   4       52.84       42.63      6.98 o 
   7   1   4       17.68       18.07      7.11 o 
   8   1   4       86.82      107.94     10.85 o 
   0   2   4     1859.67     2142.14     17.59 o 
   1   2   4      305.76      365.36      7.99 o 
   2   2   4      103.89      103.85      5.07 o 
   3   2   4      118.01      112.62      5.68 o 
   4   2   4       74.56       67.62      6.04 o 
   5   2   4       11.62       12.78      3.57 o 
   6   2   4       13.86       12.87      6.23 o 
   7   2   4        5.95        3.59      5.77 o 
   8   2   4       13.63       12.60      6.83 o 
   0   3   4     1241.41     1406.02     14.48 o 
   1   3   4      783.70      871.81     12.09 o 
   2   3   4      185.29      216.47      6.78 o 
   3   3   4      988.96      873.59     15.07 o 
   4   3   4       14.13       20.84      3.23 o 
   5   3   4       43.49       50.82      5.77 o 
   6   3   4       52.90       59.35      6.91 o 
   7   3   4       21.26       22.58      6.09 o 
   8   3   4        8.72       13.30      5.71 o 
   0   4   4     3964.47     3940.95     25.71 o 
   1   4   4     1148.05     1283.98     15.12 o 
   2   4   4      175.11      182.80      6.45 o 
   3   4   4      754.82      677.92     13.41 o 
   4   4   4      199.65      196.84      8.58 o 
   5   4   4       32.80       23.06      5.58 o 
   6   4   4       28.90       17.74      6.34 o 
   7   4   4       12.18       12.35      5.14 o 
   8   4   4        7.72        4.16      5.89 o 
   0   5   4     2228.53     2247.65     20.23 o 
   1   5   4      711.15      840.56     12.72 o 
   2   5   4      200.24      203.56      7.09 o 
   3   5   4      362.46      356.85     10.08 o 
   4   5   4      100.38       79.22      6.59 o 
   5   5   4       12.55       16.07      4.05 o 
   6   5   4       28.69       27.75      5.71 o 
   7   5   4        6.29       12.25      4.02 o 
   8   5   4        6.39       13.70      4.58 o 
   0   6   4     2793.11     2905.31     24.07 o 
   1   6   4      474.58      513.17     10.58 o 
   2   6   4      257.39      258.51      8.41 o 
   3   6   4      419.33      379.17     11.09 o 
   4   6   4      215.46      232.80      9.30 o 
   5   6   4        0.43        0.77      3.09 o 
   6   6   4      108.97      110.65      8.56 o 
   7   6   4        3.78        8.82      4.78 o 
   8   6   4        4.08       11.98      4.56 o 
   0   7   4      674.78      708.10     12.75 o 
   1   7   4      508.11      532.94     11.51 o 
   2   7   4      117.61      120.14      6.14 o 
   3   7   4      953.52      970.41     17.71 o 
   4   7   4       28.25       30.44      4.78 o 
   5   7   4       29.95       31.40      5.42 o 
   6   7   4       51.75       59.08      6.66 o 
   7   7   4       33.42       38.21      6.11 o 
   8   7   4       10.31       11.77      5.11 o 
   0   8   4      229.48      216.64      7.58 o 
   1   8   4      187.85      177.88      7.19 o 
   2   8   4       51.36       49.65      4.76 o 
   3   8   4       76.54       68.30      5.79 o 
   4   8   4        5.17        7.32      3.57 o 
   5   8   4       51.64       46.95      6.54 o 
   6   8   4       13.81       19.28      5.04 o 
   7   8   4        6.65       11.85      4.82 o 
   0   9   4       21.64       23.93      3.33 o 
   1   9   4      250.61      251.20      9.11 o 
   2   9   4        0.85        1.40      3.34 o 
   3   9   4      575.23      579.37     15.39 o 
   4   9   4        5.19        5.58      4.12 o 
   5   9   4        7.22        5.95      4.32 o 
   6   9   4        1.40        0.00      3.81 o 
   7   9   4       42.56       35.21      7.26 o 
   0  10   4       34.76       29.83      4.66 o 
   1  10   4       55.69       67.96      5.54 o 
   2  10   4       45.50       42.72      5.28 o 
   3  10   4      181.62      183.42      9.49 o 
   4  10   4        2.61        2.76      4.57 o 
   5  10   4       11.08       14.66      5.08 o 
   6  10   4       23.01       18.43      6.43 o 
   7  10   4       15.61        9.96      6.01 o 
   0  11   4      859.83      847.37     17.32 o 
   1  11   4       67.20       74.56      6.30 o 
   2  11   4      239.81      242.26     10.48 o 
   3  11   4       60.03       59.91      7.13 o 
   4  11   4       31.97       39.28      5.54 o 
   5  11   4        4.07        7.46      5.18 o 
   6  11   4       78.77      100.37      8.68 o 
   7  11   4        5.85        2.48      5.43 o 
   0  12   4      493.22      545.17     15.05 o 
   1  12   4      174.05      197.15     10.04 o 
   2  12   4       86.08       88.25      7.79 o 
   3  12   4       73.54       78.18      7.67 o 
   4  12   4       37.03       21.14      7.05 o 
   5  12   4       13.43       12.17      5.48 o 
   6  12   4       27.95       24.33      6.70 o 
   0  13   4      174.71      183.00     10.24 o 
   1  13   4      244.27      280.40     11.78 o 
   2  13   4       86.02       93.71      8.34 o 
   3  13   4       14.99       14.93      6.04 o 
   4  13   4        8.29        6.64      6.30 o 
   5  13   4       33.52       29.73      6.99 o 
   6  13   4       28.91       19.99      6.93 o 
   0  14   4      142.98      155.83      9.37 o 
   1  14   4       59.99       63.99      7.47 o 
   2  14   4        2.15        0.47      4.44 o 
   3  14   4        7.03        4.23      5.34 o 
   4  14   4       16.14       11.44      5.95 o 
   5  14   4       39.08       28.51      7.41 o 
   6  14   4        0.97        1.56      4.79 o 
   0  15   4        5.20        8.88      5.24 o 
   1  15   4        6.32        1.29      5.77 o 
   2  15   4        7.24        7.89      5.42 o 
   3  15   4       47.69       33.63      7.42 o 
   4  15   4        9.57       12.44      5.40 o 
   5  15   4        6.04        1.03      6.64 o 
   0  16   4      138.63      130.01      9.86 o 
   1  16   4       44.53       49.30      7.47 o 
   2  16   4       12.70       11.75      6.81 o 
   3  16   4       56.57       67.60      8.28 o 
   4  16   4       37.26       38.25      7.70 o 
   5  16   4       17.50       12.13      6.71 o 
   0  17   4       10.78        2.23      5.94 o 
   1  17   4       11.74       12.52      6.27 o 
   2  17   4       17.81       11.22      6.58 o 
   3  17   4       17.38       23.89      6.42 o 
   4  17   4        5.89        4.31      5.50 o 
   0  18   4       50.61       73.28      7.11 o 
   1  18   4        5.78        9.44      5.97 o 
   2  18   4        7.15       10.43      6.20 o 
   3  18   4        2.61        3.77      5.58 o 
   4  18   4       13.08        7.44      5.57 o 
   0  19   4       32.01       36.30      7.12 o 
   1  19   4        1.18        0.00      6.52 o 
   2  19   4        6.73        2.09      6.22 o 
   3  19   4        2.76        0.53      5.82 o 
   0  20   4        0.35        0.93      4.79 o 
   1  20   4        3.86        3.93      5.48 o 
   2   0   5     1350.13     1212.84     17.50 o 
   4   0   5      359.09      358.08     12.36 o 
   6   0   5      333.48      403.37     15.90 o 
   8   0   5        8.22        5.30      7.12 o 
   1   1   5      306.65      335.54      8.49 o 
   2   1   5      436.36      400.72     10.08 o 
   3   1   5       96.90       86.13      6.02 o 
   4   1   5        2.44        1.31      3.70 o 
   5   1   5       70.98       67.40      7.69 o 
   6   1   5      163.11      165.34     11.44 o 
   7   1   5        0.97        2.13      5.58 o 
   8   1   5        9.41        8.44      6.39 o 
   1   2   5      825.49     1041.72     14.74 o 
   2   2   5     1421.55     1409.78     18.60 o 
   3   2   5      120.27      105.29      6.16 o 
   4   2   5      159.79      148.57      8.20 o 
   5   2   5      120.19      135.73      8.49 o 
   6   2   5       12.23        8.35      5.57 o 
   7   2   5        1.53        4.14      5.52 o 
   8   2   5        2.58        1.06      5.86 o 
   1   3   5      842.75      960.23     14.10 o 
   2   3   5      480.37      500.17     11.20 o 
   3   3   5       83.04       73.48      5.65 o 
   4   3   5        2.21        3.47      3.09 o 
   5   3   5      207.22      181.84     10.36 o 
   6   3   5       33.66       38.76      5.99 o 
   7   3   5       45.80       60.70      7.44 o 
   8   3   5        3.29        8.86      4.21 o 
   1   4   5     1451.49     1615.84     18.41 o 
   2   4   5     1678.08     1762.26     20.86 o 
   3   4   5      139.82      145.38      7.11 o 
   4   4   5       41.63       32.38      5.38 o 
   5   4   5      119.70      109.18      7.80 o 
   6   4   5        2.18        1.33      4.43 o 
   7   4   5       15.88       20.81      5.71 o 
   8   4   5        0.15        2.05      4.18 o 
   1   5   5      517.23      584.80     11.58 o 
   2   5   5      997.69     1032.56     16.42 o 
   3   5   5       25.42       20.25      3.94 o 
   4   5   5      176.87      158.29      8.28 o 
   5   5   5       62.18       60.64      6.09 o 
   6   5   5        0.32        1.35      4.55 o 
   7   5   5       13.16        8.31      5.34 o 
   8   5   5        1.78        0.49      4.64 o 
   1   6   5      127.57      155.23      6.89 o 
   2   6   5      414.52      436.38     11.27 o 
   3   6   5        3.68        1.70      3.45 o 
   4   6   5      293.43      271.71     11.13 o 
   5   6   5       18.26       17.49      4.41 o 
   6   6   5        3.93        8.03      4.63 o 
   7   6   5        0.49        1.00      4.54 o 
   1   7   5      494.32      539.09     12.45 o 
   2   7   5      489.64      539.93     12.97 o 
   3   7   5       25.12       24.79      3.92 o 
   4   7   5      164.73      153.84      8.43 o 
   5   7   5       69.63       55.00      7.20 o 
   6   7   5        6.50        2.73      4.46 o 
   7   7   5       17.93       28.63      5.31 o 
   1   8   5      324.97      334.65     10.36 o 
   2   8   5       28.09       16.35      4.70 o 
   3   8   5       40.15       42.43      5.57 o 
   4   8   5       34.80       36.63      5.46 o 
   5   8   5      143.10      138.93      9.04 o 
   6   8   5       17.71       16.68      5.46 o 
   7   8   5        5.18        5.37      4.60 o 
   1   9   5      261.41      272.23      9.80 o 
   2   9   5       91.20       92.32      6.70 o 
   3   9   5       26.27       19.39      4.42 o 
   4   9   5       10.72        9.73      4.37 o 
   5   9   5      107.39      105.35      8.79 o 
   6   9   5        2.32        5.04      5.04 o 
   7   9   5        8.46       13.16      5.13 o 
   1  10   5      300.20      278.79     10.50 o 
   2  10   5      122.30      129.03      8.42 o 
   3  10   5        1.16        8.57      4.67 o 
   4  10   5       88.25       72.01      8.26 o 
   5  10   5      135.73      129.14     10.05 o 
   6  10   5        8.16       17.44      5.18 o 
   7  10   5       11.39       10.19      5.55 o 
   1  11   5       48.77       49.77      6.22 o 
   2  11   5      573.27      586.11     16.59 o 
   3  11   5       13.60       16.09      4.85 o 
   4  11   5      186.79      184.48     10.95 o 
   5  11   5        2.21        4.73      5.23 o 
   6  11   5        1.26        4.93      5.58 o 
   1  12   5      134.13      142.70      8.96 o 
   2  12   5      210.26      198.01     11.02 o 
   3  12   5       65.70       78.66      7.87 o 
   4  12   5       64.09       69.58      8.51 o 
   5  12   5        3.63        1.97      5.34 o 
   6  12   5       14.93       20.54      5.87 o 
   1  13   5      126.38      139.68      9.68 o 
   2  13   5       41.69       44.56      6.81 o 
   3  13   5      124.40       91.01      9.82 o 
   4  13   5      116.57      115.41     11.13 o 
   5  13   5        8.03       16.18      5.71 o 
   6  13   5        8.40        7.05      5.98 o 
   1  14   5       19.80        8.02      6.10 o 
   2  14   5       84.21       79.18      8.22 o 
   3  14   5       42.53       40.04      7.65 o 
   4  14   5        7.42       19.25      5.98 o 
   5  14   5        4.08        5.14      5.39 o 
   1  15   5       59.71       54.06      7.52 o 
   2  15   5       14.36       19.11      5.84 o 
   3  15   5       22.88       20.14      6.14 o 
   4  15   5        3.11        3.62      5.67 o 
   5  15   5        2.10        2.09      5.02 o 
   1  16   5       61.97       68.78      8.22 o 
   2  16   5        0.58        1.48      4.94 o 
   3  16   5        0.18        1.03      5.91 o 
   4  16   5       15.74       14.78      5.44 o 
   1  17   5       26.73       29.47      7.12 o 
   2  17   5        4.41        6.61      6.61 o 
   3  17   5        0.07        4.77      5.25 o 
   4  17   5       19.61       12.11      6.45 o 
   1  18   5        3.59        8.36      5.61 o 
   2  18   5       33.36       51.16      7.63 o 
   3  18   5        2.62        3.70      5.37 o 
   1  19   5        3.01        3.44      5.38 o 
   2  19   5       26.42       27.58      6.77 o 
   0   0   6      202.72      241.91      7.03 o 
   2   0   6     1076.94      945.56     16.97 o 
   4   0   6      483.20      523.29     15.55 o 
   6   0   6      260.75      329.02     15.48 o 
   0   1   6     1145.39     1259.41     15.14 o 
   1   1   6      142.26      157.47      6.81 o 
   2   1   6      313.62      302.51      9.70 o 
   3   1   6       22.12       25.10      4.01 o 
   4   1   6        1.80        6.95      3.59 o 
   5   1   6       14.91       10.83      4.88 o 
   6   1   6       73.83       88.85      9.45 o 
   7   1   6        1.34        4.93      5.26 o 
   0   2   6     1468.23     2064.35     21.80 o 
   1   2   6       84.44      111.88      5.94 o 
   2   2   6      132.72      132.60      6.93 o 
   3   2   6      227.41      214.96      9.23 o 
   4   2   6      176.51      177.73      9.31 o 
   5   2   6        9.77       12.93      4.12 o 
   6   2   6       70.56       71.89      7.70 o 
   7   2   6       27.18       25.65      6.54 o 
   0   3   6      232.47      305.66      8.45 o 
   1   3   6       89.45      109.22      5.86 o 
   2   3   6      105.26      106.45      6.15 o 
   3   3   6      394.98      360.96     11.32 o 
   4   3   6       32.81       47.43      5.14 o 
   5   3   6      148.19      155.18      9.30 o 
   6   3   6       13.59       15.82      5.68 o 
   7   3   6       23.18       32.39      5.90 o 
   0   4   6     2006.46     2163.81     22.54 o 
   1   4   6      157.23      187.61      7.14 o 
   2   4   6      205.69      210.63      7.89 o 
   3   4   6      237.73      220.14      8.92 o 
   4   4   6       96.03       89.46      6.41 o 
   5   4   6       30.48       27.16      4.74 o 
   6   4   6       46.19       53.80      6.07 o 
   7   4   6        2.47        0.00      5.43 o 
   0   5   6      389.72      404.11     10.50 o 
   1   5   6      383.04      408.56     10.72 o 
   2   5   6      209.26      221.70      8.33 o 
   3   5   6      427.84      367.88     11.38 o 
   4   5   6       23.40       30.83      4.46 o 
   5   5   6       24.60       28.34      5.17 o 
   6   5   6       55.24       58.30      6.94 o 
   7   5   6       13.74        8.70      6.16 o 
   0   6   6      478.21      513.99     11.92 o 
   1   6   6       77.32       75.92      5.69 o 
   2   6   6      254.97      250.62      9.70 o 
   3   6   6       10.23       10.67      3.24 o 
   4   6   6       34.52       33.76      5.38 o 
   5   6   6        9.12        9.31      4.41 o 
   6   6   6       87.20       94.15      8.77 o 
   7   6   6        0.06        1.91      4.56 o 
   0   7   6      590.12      546.42     12.70 o 
   1   7   6        9.97        9.80      3.70 o 
   2   7   6      129.01      136.41      7.29 o 
   3   7   6       16.91       13.89      3.96 o 
   4   7   6       24.03       25.26      4.51 o 
   5   7   6       17.22       12.45      4.54 o 
   6   7   6       44.52       37.93      7.13 o 
   7   7   6        2.43        5.03      5.03 o 
   0   8   6       34.18       48.11      4.63 o 
   1   8   6      124.07      130.51      7.03 o 
   2   8   6       14.20       17.10      4.31 o 
   3   8   6      240.79      256.79     10.37 o 
   4   8   6       18.35       21.55      5.31 o 
   5   8   6        6.91        3.40      4.96 o 
   6   8   6        2.40        3.73      4.57 o 
   7   8   6       16.24       11.34      4.61 o 
   0   9   6      150.57      144.61      8.01 o 
   1   9   6       43.69       38.78      5.55 o 
   2   9   6       31.81       35.54      5.38 o 
   3   9   6      134.04      127.82      8.61 o 
   4   9   6       11.67       12.64      4.56 o 
   5   9   6        6.48        0.88      4.91 o 
   6   9   6       16.16        9.93      6.16 o 
   7   9   6       19.06       22.58      4.89 o 
   0  10   6      724.11      801.12     17.74 o 
   1  10   6      175.04      161.44      9.27 o 
   2  10   6       88.25       97.52      7.82 o 
   3  10   6      316.69      338.71     13.69 o 
   4  10   6       67.89       68.43      7.79 o 
   5  10   6        5.04        1.85      5.83 o 
   6  10   6       28.74       23.97      6.81 o 
   0  11   6      730.54      768.58     18.20 o 
   1  11   6       81.48       82.22      8.18 o 
   2  11   6       79.79       73.35      8.07 o 
   3  11   6       29.16       33.11      6.59 o 
   4  11   6       63.86       68.99      7.84 o 
   5  11   6       11.43       14.81      6.31 o 
   6  11   6       32.03       32.06      6.41 o 
   0  12   6      428.41      442.42     14.79 o 
   1  12   6      140.02      147.89     10.21 o 
   2  12   6       52.48       50.89      7.29 o 
   3  12   6       10.25        8.57      5.96 o 
   4  12   6       13.53       11.43      6.16 o 
   5  12   6       32.60       24.61      7.28 o 
   6  12   6       11.47        9.27      6.12 o 
   0  13   6      137.75      140.43      9.18 o 
   1  13   6      192.92      213.27     11.12 o 
   2  13   6       45.59       45.48      7.55 o 
   3  13   6       54.52       44.08      7.82 o 
   4  13   6        3.29        4.97      4.97 o 
   5  13   6       27.86       24.12      7.06 o 
   0  14   6       56.17       61.52      7.15 o 
   1  14   6       24.16       24.48      6.29 o 
   2  14   6       15.64       13.14      5.94 o 
   3  14   6       10.77       19.80      6.02 o 
   4  14   6       13.09        9.19      6.00 o 
   5  14   6        4.27        6.61      5.43 o 
   0  15   6       13.62        5.89      5.30 o 
   1  15   6       32.32       39.71      7.22 o 
   2  15   6        2.59        4.37      5.93 o 
   3  15   6       25.93       24.96      6.99 o 
   4  15   6        1.23        6.56      6.56 o 
   0  16   6       14.22       13.01      6.08 o 
   1  16   6       23.19       27.85      6.19 o 
   2  16   6        6.12        8.04      5.85 o 
   3  16   6       49.38       44.64      7.75 o 
   4  16   6        6.13        2.59      5.08 o 
   0  17   6       65.79       59.16      8.12 o 
   1  17   6        6.66        2.37      7.00 o 
   2  17   6       12.08        8.12      6.18 o 
   3  17   6       11.88       17.14      6.41 o 
   0  18   6       39.21       25.19      7.84 o 
   1  18   6        0.18        5.76      5.67 o 
   2  18   6        3.75        4.01      6.26 o 
   0  19   6       28.30       27.66      5.67 o 
   2   0   7      795.14      743.83     16.24 o 
   4   0   7     1014.52     1026.08     23.55 o 
   6   0   7      201.85      214.81     13.86 o 
   1   1   7       27.79       35.20      4.31 o 
   2   1   7      429.76      417.30     12.46 o 
   3   1   7       28.36       26.84      4.80 o 
   4   1   7      610.75      543.95     17.26 o 
   5   1   7       10.58       17.60      4.83 o 
   6   1   7       68.29       73.72      8.73 o 
   7   1   7        5.98       16.79      5.50 o 
   1   2   7       39.66       57.27      5.42 o 
   2   2   7      821.77      875.58     17.36 o 
   3   2   7      102.31       95.08      7.22 o 
   4   2   7       87.02       84.92      6.90 o 
   5   2   7       25.76       25.23      5.49 o 
   6   2   7       35.49       38.40      7.24 o 
   7   2   7       15.35       24.31      6.33 o 
   1   3   7      265.73      277.90      9.45 o 
   2   3   7       39.87       53.82      5.13 o 
   3   3   7       25.60       29.00      4.52 o 
   4   3   7       52.37       50.90      5.92 o 
   5   3   7      112.43      102.19      9.29 o 
   6   3   7        2.94        2.35      5.24 o 
   7   3   7       44.29       50.31      7.19 o 
   1   4   7      235.57      263.95      9.01 o 
   2   4   7      394.09      378.39     11.54 o 
   3   4   7       33.92       26.19      4.69 o 
   4   4   7      407.14      365.25     12.85 o 
   5   4   7       52.88       41.80      6.85 o 
   6   4   7       17.57       20.37      5.09 o 
   7   4   7       32.41       30.43      6.52 o 
   1   5   7      404.49      426.11     11.58 o 
   2   5   7        5.22        7.69      3.64 o 
   3   5   7        3.90        0.64      3.84 o 
   4   5   7      146.43      140.65      8.27 o 
   5   5   7       77.78       70.52      7.27 o 
   6   5   7       14.04       11.83      5.02 o 
   7   5   7        4.61        2.34      5.43 o 
   1   6   7      129.83      153.41      7.67 o 
   2   6   7      316.55      318.37     11.15 o 
   3   6   7       30.24       29.12      4.43 o 
   4   6   7      240.07      234.49     10.73 o 
   5   6   7       35.00       32.95      6.15 o 
   6   6   7        3.54        1.37      4.79 o 
   7   6   7        1.58        3.70      5.15 o 
   1   7   7       98.14       98.67      6.29 o 
   2   7   7      123.52      120.39      7.86 o 
   3   7   7       14.26       15.65      4.79 o 
   4   7   7       92.92       73.14      7.54 o 
   5   7   7        8.87       14.87      4.96 o 
   6   7   7       23.68       17.27      5.80 o 
   1   8   7       51.07       46.63      5.36 o 
   2   8   7       12.84       14.61      4.55 o 
   3   8   7        4.94        1.12      5.01 o 
   4   8   7       12.32       14.48      4.42 o 
   5   8   7        0.73        2.63      5.23 o 
   6   8   7        0.87        3.64      4.55 o 
   1   9   7      454.21      449.90     14.50 o 
   2   9   7      209.62      199.90     10.50 o 
   3   9   7       65.21       64.78      7.36 o 
   4   9   7       52.08       64.18      6.82 o 
   5   9   7       93.81       81.28      7.78 o 
   6   9   7       10.23       15.71      4.64 o 
   1  10   7      223.15      246.00     11.48 o 
   2  10   7      317.75      337.53     13.63 o 
   3  10   7       23.04       32.36      6.63 o 
   4  10   7       98.62       98.00      9.49 o 
   5  10   7       31.45       31.03      6.63 o 
   6  10   7        5.02        2.79      5.37 o 
   1  11   7       76.49       86.52      7.56 o 
   2  11   7      141.51      134.49      9.70 o 
   3  11   7       76.63       69.83      8.35 o 
   4  11   7       85.40       87.26      9.10 o 
   5  11   7        7.67        3.82      5.50 o 
   6  11   7        0.79        2.79      4.27 o 
   1  12   7       37.75       34.24      6.70 o 
   2  12   7      188.09      191.47     11.47 o 
   3  12   7       72.05       73.77      8.30 o 
   4  12   7       60.82       57.37      7.71 o 
   5  12   7        0.14        3.41      4.88 o 
   1  13   7       19.92       21.62      6.31 o 
   2  13   7       82.68       75.19      8.36 o 
   3  13   7       23.58       23.83      6.30 o 
   4  13   7       20.03       11.88      6.58 o 
   5  13   7       13.30       28.43      5.04 o 
   1  14   7       71.89       67.82      8.39 o 
   2  14   7        0.55        1.47      4.78 o 
   3  14   7       18.97       22.98      6.58 o 
   4  14   7       10.73        1.51      5.89 o 
   1  15   7       52.08       63.31      7.75 o 
   2  15   7        9.90        3.46      5.81 o 
   3  15   7        3.01        2.55      5.39 o 
   4  15   7        3.66        5.58      4.45 o 
   1  16   7       33.72       35.67      7.66 o 
   2  16   7        0.24        1.51      5.89 o 
   3  16   7        4.29        2.56      6.12 o 
   1  17   7       10.06       15.50      5.68 o 
   2  17   7       36.03       18.32      7.38 o 
   0   0   8     2084.90     2029.12     23.80 o 
   2   0   8      480.59      464.39     14.77 o 
   4   0   8      279.30      268.80     13.75 o 
   6   0   8      132.11      122.47     11.51 o 
   0   1   8     1470.55     1569.47     20.58 o 
   1   1   8       59.50       78.99      6.23 o 
   2   1   8      303.98      308.56     11.83 o 
   3   1   8        1.47        2.81      4.38 o 
   4   1   8      209.36      194.11     12.18 o 
   5   1   8        2.49        0.98      5.53 o 
   6   1   8      119.87      113.66     10.65 o 
   7   1   8        2.99        5.28      5.37 o 
   0   2   8     1474.71     1434.59     20.01 o 
   1   2   8      152.27      184.07      8.78 o 
   2   2   8       24.72       28.65      4.97 o 
   3   2   8       58.69       44.39      6.73 o 
   4   2   8      266.29      273.89     12.13 o 
   5   2   8       35.26       33.00      6.30 o 
   6   2   8       20.39       21.39      6.26 o 
   7   2   8        6.82        2.49      5.18 o 
   0   3   8      377.29      487.03     13.16 o 
   1   3   8      185.67      216.20      9.35 o 
   2   3   8        8.47        8.54      4.44 o 
   3   3   8      238.40      246.25     10.71 o 
   4   3   8       83.73       73.80      7.16 o 
   5   3   8        7.10        2.21      4.73 o 
   6   3   8        0.23        4.76      3.99 o 
   0   4   8      646.40      710.64     15.51 o 
   1   4   8      145.60      168.75      8.06 o 
   2   4   8      221.76      247.96      9.92 o 
   3   4   8      360.00      339.13     12.25 o 
   4   4   8       38.30       39.88      5.34 o 
   5   4   8       43.75       26.37      6.20 o 
   6   4   8       75.96       64.13      7.77 o 
   0   5   8       38.32       32.98      5.25 o 
   1   5   8       68.76       64.27      6.07 o 
   2   5   8       88.98       90.27      6.64 o 
   3   5   8       63.14       55.90      6.16 o 
   4   5   8       19.98       10.03      5.21 o 
   5   5   8        3.73        8.92      4.36 o 
   6   5   8       29.07       25.68      6.22 o 
   0   6   8      726.64      707.46     16.16 o 
   1   6   8       50.66       48.90      5.12 o 
   2   6   8       91.07       95.30      6.75 o 
   3   6   8      132.31      125.69      8.53 o 
   4   6   8       73.54       81.71      7.21 o 
   5   6   8        4.10        3.38      4.58 o 
   6   6   8       36.75       38.67      6.42 o 
   0   7   8      185.04      198.76      9.21 o 
   1   7   8       24.61       30.16      4.95 o 
   2   7   8       43.38       34.92      5.84 o 
   3   7   8      121.69      128.09      8.90 o 
   4   7   8        0.34        1.60      3.86 o 
   5   7   8       26.00       22.64      5.34 o 
   6   7   8       14.01       14.14      5.01 o 
   0   8   8      145.27      150.36      8.65 o 
   1   8   8       63.72       72.24      7.11 o 
   2   8   8       20.32        8.23      5.42 o 
   3   8   8        9.99        0.78      4.82 o 
   4   8   8       32.95       42.52      5.83 o 
   5   8   8       45.56       52.22      6.50 o 
   6   8   8       10.06       11.93      4.89 o 
   0   9   8      295.63      292.80     11.85 o 
   1   9   8      266.39      280.20     12.38 o 
   2   9   8       20.64       32.35      5.86 o 
   3   9   8      212.90      200.58     11.65 o 
   4   9   8       66.51       51.68      7.96 o 
   5   9   8        9.83        4.92      5.19 o 
   6   9   8       13.24        6.63      5.36 o 
   0  10   8       49.78       68.86      6.86 o 
   1  10   8       26.15       29.98      5.93 o 
   2  10   8       61.70       61.33      7.49 o 
   3  10   8       21.38       25.78      5.86 o 
   4  10   8        1.77        1.77      4.83 o 
   5  10   8        4.18        0.44      5.08 o 
   0  11   8       97.83      114.06      8.02 o 
   1  11   8       19.56       18.31      6.15 o 
   2  11   8       75.70       85.22      8.45 o 
   3  11   8        2.47        0.45      5.38 o 
   4  11   8       17.15       16.27      5.92 o 
   5  11   8       22.33       24.97      6.12 o 
   0  12   8      186.62      183.76     10.75 o 
   1  12   8       62.80       54.88      7.71 o 
   2  12   8       57.86       58.64      7.75 o 
   3  12   8        5.10        4.27      5.29 o 
   4  12   8       10.30       13.88      4.94 o 
   5  12   8       17.13       11.20      5.81 o 
   0  13   8       96.63      102.49      8.40 o 
   1  13   8        7.00       14.25      5.94 o 
   2  13   8       14.48       17.12      5.22 o 
   3  13   8        1.77        4.39      4.89 o 
   4  13   8        8.20        0.96      4.95 o 
   0  14   8       22.56       25.95      5.57 o 
   1  14   8        9.46       12.73      5.51 o 
   2  14   8        0.56        5.79      5.16 o 
   3  14   8       36.56       32.73      6.64 o 
   4  14   8        5.26        1.45      5.28 o 
   0  15   8        4.00        2.08      4.54 o 
   1  15   8       23.15       21.57      6.15 o 
   2  15   8        5.13        1.46      5.54 o 
   3  15   8       62.85       57.46      8.19 o 
   0  16   8        5.38        0.00      5.55 o 
   1  16   8        1.93        0.47      5.68 o 
   2  16   8        3.05        1.46      6.19 o 
   2   0   9     1608.18     1593.03     28.31 o 
   4   0   9      137.58      125.58     10.49 o 
   6   0   9        1.55        3.32      5.86 o 
   1   1   9       59.54       69.44      6.95 o 
   2   1   9     1036.49     1120.52     23.48 o 
   3   1   9       35.05       31.84      6.06 o 
   4   1   9      134.94      146.27     10.24 o 
   5   1   9       12.36        3.52      6.08 o 
   6   1   9        4.66        1.54      5.01 o 
   1   2   9       94.26       97.68      7.85 o 
   2   2   9      476.90      501.72     15.96 o 
   3   2   9       14.64       10.00      4.93 o 
   4   2   9       24.22       24.72      5.32 o 
   5   2   9       37.50       42.57      6.32 o 
   6   2   9       19.46       19.11      5.55 o 
   1   3   9      211.00      258.35     11.02 o 
   2   3   9      248.03      285.79     11.97 o 
   3   3   9       13.01       16.56      5.05 o 
   4   3   9        5.55        5.54      5.54 o 
   5   3   9       49.49       51.78      6.86 o 
   6   3   9       17.87       18.17      4.93 o 
   1   4   9      445.82      483.69     13.73 o 
   2   4   9      470.86      518.02     14.67 o 
   3   4   9       20.06       14.32      5.65 o 
   4   4   9       70.62       50.75      6.70 o 
   5   4   9       69.99       70.77      7.92 o 
   6   4   9        2.26        0.88      4.54 o 
   1   5   9       54.29       56.55      6.01 o 
   2   5   9      208.36      209.12      9.87 o 
   3   5   9       30.41       27.68      5.91 o 
   4   5   9       53.19       50.78      7.06 o 
   5   5   9       26.58       19.99      5.71 o 
   6   5   9        9.01        4.34      4.57 o 
   1   6   9       74.30       62.72      6.59 o 
   2   6   9      143.89      139.58      8.87 o 
   3   6   9        0.41        0.36      4.54 o 
   4   6   9       62.79       46.61      6.53 o 
   5   6   9        4.87        8.81      4.63 o 
   6   6   9       43.74       33.84      5.70 o 
   1   7   9      184.50      203.53     10.05 o 
   2   7   9      183.44      182.49     10.07 o 
   3   7   9       53.11       45.16      6.76 o 
   4   7   9       57.51       55.71      6.58 o 
   5   7   9       47.75       48.24      6.01 o 
   1   8   9       20.71       14.92      5.79 o 
   2   8   9      108.20      106.48      7.84 o 
   3   8   9       43.08       32.89      5.78 o 
   4   8   9       30.71       33.98      5.82 o 
   5   8   9        2.41        5.90      4.68 o 
   1   9   9       82.89      103.14      9.01 o 
   2   9   9       26.59       23.47      5.84 o 
   3   9   9       19.24       14.36      5.14 o 
   4   9   9       13.86        6.86      4.87 o 
   5   9   9       23.31       32.07      4.72 o 
   1  10   9       15.05       13.96      5.13 o 
   2  10   9        9.48        3.98      5.35 o 
   3  10   9        1.19        7.94      4.48 o 
   4  10   9       34.89       29.57      6.77 o 
   5  10   9        3.40        3.03      4.87 o 
   1  11   9       19.22       25.17      6.15 o 
   2  11   9       13.81       19.65      6.45 o 
   3  11   9       22.37       20.68      5.79 o 
   4  11   9       57.57       67.51      7.17 o 
   1  12   9        5.54        1.31      5.48 o 
   2  12   9       36.76       46.41      6.92 o 
   3  12   9       17.23        6.63      6.35 o 
   4  12   9       53.77       52.45      6.67 o 
   1  13   9        1.93        6.29      4.70 o 
   2  13   9       28.15       26.59      5.87 o 
   3  13   9        5.46        2.86      4.96 o 
   1  14   9       12.05        0.00      5.92 o 
   2  14   9       18.14       17.08      6.05 o 
   1  15   9       48.96       57.18      6.64 o 
   0   0  10     1333.68     1325.27     22.25 o 
   2   0  10       71.66       67.73      8.73 o 
   4   0  10       92.09       82.59      9.10 o 
   0   1  10     1254.10     1260.94     21.45 o 
   1   1  10       24.67       21.87      6.08 o 
   2   1  10       74.25       88.22      8.75 o 
   3   1  10       34.92       37.26      6.61 o 
   4   1  10      120.93      114.78      9.37 o 
   5   1  10        3.47        5.61      5.11 o 
   0   2  10      407.81      425.69     12.74 o 
   1   2  10       11.75       20.39      5.22 o 
   2   2  10       21.27       18.43      5.85 o 
   3   2  10       30.56       39.92      6.32 o 
   4   2  10      100.67       82.15      8.71 o 
   5   2  10        3.91        1.90      5.74 o 
   0   3  10       65.36       74.76      7.41 o 
   1   3  10       50.09       55.37      6.45 o 
   2   3  10       11.98       15.28      5.23 o 
   3   3  10      138.36      139.82      9.50 o 
   4   3  10       11.82       10.09      4.91 o 
   5   3  10       13.63       12.10      5.10 o 
   0   4  10      563.79      603.93     15.59 o 
   1   4  10       53.85       54.51      6.02 o 
   2   4  10       36.88       34.11      6.19 o 
   3   4  10      103.08       83.98      8.21 o 
   4   4  10       35.45       32.44      6.51 o 
   5   4  10       17.50       14.09      5.49 o 
   0   5  10      339.62      333.52     12.65 o 
   1   5  10       36.90       24.83      5.92 o 
   2   5  10       37.74       44.18      5.40 o 
   3   5  10       25.09       21.72      5.24 o 
   4   5  10       19.99       10.04      4.72 o 
   5   5  10       23.76       22.64      4.94 o 
   0   6  10        8.35        1.47      4.78 o 
   1   6  10       12.60       16.13      4.51 o 
   2   6  10       45.98       40.78      6.16 o 
   3   6  10       23.16       20.04      5.57 o 
   4   6  10       22.46       16.58      4.83 o 
   5   6  10       11.55        4.80      4.61 o 
   0   7  10      276.06      271.40     11.58 o 
   1   7  10       87.32       88.73      7.30 o 
   2   7  10       52.81       63.80      6.57 o 
   3   7  10       84.62       65.84      7.40 o 
   4   7  10       24.15       20.15      4.97 o 
   5   7  10       23.42       23.38      4.82 o 
   0   8  10       94.13       78.79      7.00 o 
   1   8  10       16.99       13.97      5.84 o 
   2   8  10       10.38        4.82      5.65 o 
   3   8  10       21.27       19.94      5.65 o 
   4   8  10       19.53       23.26      5.00 o 
   0   9  10       14.24        9.98      5.08 o 
   1   9  10        0.45        2.99      4.51 o 
   2   9  10        4.61        0.40      4.98 o 
   3   9  10       35.53       40.77      6.30 o 
   4   9  10       10.32        9.42      4.92 o 
   0  10  10       35.64       41.02      6.26 o 
   1  10  10        3.15        1.31      4.58 o 
   2  10  10       12.07       20.32      4.79 o 
   3  10  10       25.02       21.20      6.30 o 
   4  10  10        3.92        5.02      4.67 o 
   0  11  10       83.86       92.02      7.40 o 
   1  11  10       17.87       24.11      6.08 o 
   2  11  10       12.69        7.27      5.85 o 
   3  11  10       14.48        8.43      5.67 o 
   0  12  10       94.06      115.08      8.29 o 
   1  12  10       12.06       14.93      6.07 o 
   2  12  10       27.35       34.42      5.91 o 
   0  13  10       37.77       43.34      5.90 o 
   1  13  10        3.69       10.43      4.50 o 
   2  13  10       12.15        1.36      6.09 o 
   2   0  11      262.02      282.61     13.86 o 
   4   0  11      188.07      199.75     12.55 o 
   1   1  11        3.11        7.15      5.15 o 
   2   1  11      114.96      105.44      9.69 o 
   3   1  11       14.12        6.46      6.00 o 
   4   1  11      117.31       91.68     10.08 o 
   1   2  11        1.49       11.11      4.72 o 
   2   2  11      140.23      140.32     10.73 o 
   3   2  11       15.16       11.60      5.95 o 
   4   2  11       41.10       37.69      5.96 o 
   1   3  11      120.05      128.41      9.34 o 
   2   3  11       22.80       26.30      6.28 o 
   3   3  11        0.86        3.87      4.27 o 
   4   3  11       16.72       10.83      5.34 o 
   1   4  11       40.63       37.36      6.34 o 
   2   4  11      103.39      105.85      8.54 o 
   3   4  11       11.34        9.20      4.37 o 
   4   4  11       78.09       54.86      6.64 o 
   1   5  11        4.74        5.26      4.05 o 
   2   5  11       26.18       26.36      4.99 o 
   3   5  11        7.88        1.51      4.23 o 
   4   5  11       68.04       60.71      6.84 o 
   1   6  11       27.63       18.19      5.41 o 
   2   6  11       12.51       11.52      5.40 o 
   3   6  11       21.28        7.76      5.02 o 
   4   6  11       50.19       37.87      5.65 o 
   1   7  11       39.58       45.86      6.02 o 
   2   7  11       88.30       84.80      6.99 o 
   3   7  11        0.53        4.46      4.46 o 
   1   8  11       74.93       63.96      7.31 o 
   2   8  11       50.48       34.70      6.02 o 
   3   8  11       29.48       26.93      5.34 o 
   1   9  11       48.64       52.06      7.37 o 
   2   9  11       11.88       15.55      5.25 o 
   3   9  11        3.68        0.39      4.39 o 
   1  10  11       32.40       43.57      5.95 o 
   2  10  11       73.37       60.65      7.61 o 
   1  11  11        4.58        6.79      4.97 o 
   0   0  12      114.84      115.24      7.52 o 
   2   0  12      145.00      151.67     11.31 o 
   0   1  12        5.30        1.71      4.11 o 
   1   1  12       13.32       16.39      5.22 o 
   2   1  12       62.98       58.17      8.73 o 
   3   1  12        4.43        0.51      6.06 o 
   0   2  12        8.39        3.82      4.37 o 
   1   2  12       10.57       14.88      5.66 o 
   2   2  12       19.21       27.66      6.51 o 
   3   2  12        9.25        0.93      5.85 o 
   0   3  12       10.09        4.04      4.81 o 
   1   3  12       73.65       76.47      7.60 o 
   2   3  12        8.68        5.12      5.65 o 
   3   3  12       83.07       69.66      7.16 o 
   0   4  12       40.18       55.38      6.75 o 
   1   4  12       10.20        6.24      4.43 o 
   2   4  12       54.16       36.49      6.78 o 
   3   4  12       38.18       25.86      6.29 o 
   0   5  12       21.64       14.88      4.74 o 
   1   5  12       25.02       21.15      4.96 o 
   2   5  12       43.08       42.78      5.10 o 
   0   6  12      116.66      105.26      7.90 o 
   1   6  12        9.34       13.86      4.20 o 
   2   6  12       29.52       25.91      4.92 o 
   0   7  12      100.12       91.87      7.97 o 
   1   7  12       12.16        9.38      4.78 o 
   2   7  12       25.61       25.41      4.56 o 
   0   8  12       56.10       50.88      6.61 o 
   1   8  12       21.68       18.46      5.17 o 
                                                 
